# Supplementary material for: Symbiodinium Transcriptomes: Genome Insights into the Dinoflagellate Symbionts of Reef-Building Corals
Source: PLoS One. 2012 Apr 18;7(4):e35269. doi: 10.1371/journal.pone.0035269 (PMC3329448; doi:10.1371/journal.pone.0035269)
Supplement: Table S2 — Contigs and singlets of the actin gene family and their grouping into contigs (90% similarity). (XLS) [file pone.0035269.s003.xls]

## Sheet: Sheet1
Cluster	No. contigs	contigs in cluster
4479	7	kb8_rep_c4528	kb8_rep_c28296	kb8_rep_c43241	kb8_rep_c54987	kb8_s62024	kb8_s66385	kb8_rep_c68445
9729	1	kb8_rep_c9860
10498	1	kb8_rep_c10644
13238	2	kb8_rep_c13458	kb8_s57625
16956	6	kb8_rep_c17297	kb8_rep_c21116	kb8_s58300	kb8_rep_c63406	kb8_s67091	kb8_s72067
24612	2	kb8_rep_c25297	kb8_s60731
26014	1	kb8_rep_c26769
27114	1	kb8_rep_c27932
30680	1	kb8_rep_c31699
40036	3	kb8_rep_c41885	kb8_rep_c51689	kb8_rep_c52550
44090	7	kb8_rep_c46434	kb8_rep_c52249	kb8_rep_c54052	kb8_s58520	kb8_s59904	kb8_s69578	kb8_s70558
50297	1	kb8_s56559
52668	1	kb8_s61703
54732	1	kb8_s66136
