# Supplementary material for: Symbiodinium Transcriptomes: Genome Insights into the Dinoflagellate Symbionts of Reef-Building Corals
Source: PLoS One. 2012 Apr 18;7(4):e35269. doi: 10.1371/journal.pone.0035269 (PMC3329448; doi:10.1371/journal.pone.0035269)
Supplement: Table S3 — Histone genes and sequences. (XLS) [file pone.0035269.s004.xls]

## Sheet: KB8 histone cluster
Contigs and sequences encoding histones and nucleosome/chromatin associated genes in KB8. Sequence cluster are provided where given.
	Contigs and singlets	Cluster	Annotation	Blast Hit	E-Value
	Histones
	kb8_rep_c81	80	Histone H2A.1	Pichia guilliermondii	1e-30
	kb8_s52450	80	Histone H2A.2	Pichia stipitis	7e-17
	kb8_s53287		Histone H2A.2	Candida glabrata	3e-17
	kb8_rep_c346	343	Histone H2A.Z-like	Xenopus tropicalis	8e-30
	kb8_rep_c46726	343	Histone H2A.Z-like	Xenopus tropicalis	7e-28
	kb8_c34190		Histone H2B.2, sperm	Lytechinus pictus	4e-19
	kb8_rep_c17908		Histone H2B.4	Volvox carteri	3e-25
	kb8_rep_c15080		Histone H3	Euplotes crassus	5e-16
	kb8_c25718		Histone H3	Euplotes crassus	1e-07
	kb8_c18106		Histone H3.3	Vitis vinifera	2e-43
	kb8_rep_c1944	1927	Histone H3.3b	Lilium longiflorum	8e-14
	kb8_s71138	1927	Histone H3-like centromeric protein A	Xenopus laevis	1e-10
	kb8_c30772	29792	Histone H3.4	Tetrahymena thermophila	1e-15
	kb8_s53638	29792	Histone H3.4	Tetrahymena thermophila	1e-13
	kb8_rep_c6145	6076	Histone H4	Mastigamoeba balamuthi	1e-39
	kb8_s52664	6076	Histone H4	Olisthodiscus luteus	6e-38
	kb8_s64084	6076	Histone H4	Olisthodiscus luteus	6e-38
	kb8_s63838	11896	Histone H4	Pyrenomonas salina	6e-22
	kb8_rep_c12076	11896	Histone H4	Pyrenomonas salina	1e-21
	kb8_s58596		Histone H4	Eimeria tenella	8e-16
	Histone acetylation
	kb8_rep_c21608		Histone acetyltransferase type B subunit 2	Cryptococcus neoformans	3e-06
	kb8_rep_c14103		Myst histone acetyltransferase, putative	Perkinsus marinus ATCC 50983	2e-14
	Histone deacetylation
	kb8_c35054		Histone deacetylase 15	Arabidopsis thaliana	3e-35
	kb8_c48303		Histone deacetylase 4	Caenorhabditis briggsae	1e-06
	kb8_rep_c20928		Histone deacetylase complex subunit SAP18	Arabidopsis thaliana	1e-18
	kb8_c38705		Histone deacetylase HDA1	Saccharomyces cerevisiae	6e-31
	kb8_c35494	34231	Type-2 histone deacetylase 2	Dictyostelium discoideum	3e-08
	Histone methylation
	kb8_c16804	16481	Histone methyltransferase, putative	Phytophthora infestans T30-4	3e-09
	kb8_c47994		Probable histone-arginine methyltransferase CARM1A	Arabidopsis thaliana	7e-09
	kb8_c38813		Histone-arginine methyltransferase CARM1	Danio rerio	2e-22
	kb8_rep_c2031	2013	Histone-arginine methyltransferase CARMER	Drosophila ananassae	4e-90
	kb8_s62032	2013	Histone-arginine methyltransferase CARMER	Drosophila ananassae	5e-17
	kb8_c38758		Related to histone-lysine N-methyltransferase (ISS)	Ostreococcus tauri	2e-18
	kb8_c20782		Histone-lysine N-methyltransferase ASHR1	Arabidopsis thaliana	3e-08
	kb8_c38817		Histone-lysine N-methyltransferase ASHR1	Zea mays	2e-07
	kb8_c10936		Histone-lysine N-methyltransferase NSD3	Homo sapiens	6e-07
	kb8_c36117		Histone-lysine N-methyltransferase, H3 lysine-9 specific 5	Homo sapiens	6e-09
	Histone demethylation
	kb8_c43046		Lysine-specific histone demethylase 1 homolog 1	Arabidopsis thaliana	1e-08
	kb8_c32326		Lysine-specific histone demethylase 1 homolog 2	Oryza sativa subsp. japonica	2e-14
	kb8_rep_c7363	2305	Lysine-specific histone demethylase 1 homolog 3	Arabidopsis thaliana	2e-07
	kb8_c33545		Lysine-specific histone demethylase 1B	Homo sapiens	1e-11
	kb8_c40549		Lysine-specific histone demethylase 1B	Mus musculus	1e-08
	Histone associated
	kb8_c24189		Probable histone-binding protein lin-53	Caenorhabditis briggsae	2e-09
	kb8_c8521		Histone RNA hairpin-binding protein	Drosophila melanogaster	2e-06
	kb8_rep_c1379	1366	Histone chaperone ASF1	Saccharomyces cerevisiae	2e-20
	kb8_s64497	1366	Histone chaperone ASF1	Debaryomyces hansenii	3e-12
	Nucleosome assembly
	kb8_rep_c995		Nucleosome assembly protein	Saccharomyces cerevisiae	6e-14
	kb8_rep_c155	153	Nucleosome assembly protein 1-like 4	Bos taurus	9e-17
	kb8_s62558	153	Nucleosome assembly protein 1-like 2	Mus musculus	3e-09
	Chromatin remodeling
	kb8_c21948		Putative SWI/SNF-related matrix-associated actin-dependent regulator of chromatin subfamily A member 3-like 2	Arabidopsis thaliana	2e-41
	kb8_rep_c24154		Putative SWI/SNF-related matrix-associated actin-dependent regulator of chromatin subfamily A member 3-like 2	Arabidopsis thaliana	5e-13
	kb8_rep_c15174	14916	Putative SWI/SNF-related matrix-associated actin-dependent regulator of chromatin subfamily A member 3-like 3	Arabidopsis thaliana	6e-29
	kb8_c11269		Putative SWI/SNF-related matrix-associated actin-dependent regulator of chromatin subfamily A member 3-like 3	Arabidopsis thaliana	3e-18
	kb8_c16468		Putative SWI/SNF-related matrix-associated actin-dependent regulator of chromatin subfamily A member 3-like 3	Arabidopsis thaliana	1e-116
	kb8_c32662		Putative SWI/SNF-related matrix-associated actin-dependent regulator of chromatin subfamily A member 3-like 3	Arabidopsis thaliana	2e-13
	kb8_rep_c11708		SWI/SNF-related matrix-associated actin-dependent regulator of chromatin subfamily A containing DEAD/H box 1	Homo sapiens	3e-68
	kb8_c10057	9923	SWI/SNF-related matrix-associated actin-dependent regulator of chromatin subfamily A-like protein 1	Danio rerio	4e-84
	kb8_s58521	9923	SWI/SNF-related matrix-associated actin-dependent regulator of chromatin subfamily A-like protein 1	Rattus norvegicus	1e-12
	kb8_c27073		SWI/SNF-related matrix-associated actin-dependent regulator of chromatin subfamily A-like protein 1	Rattus norvegicus	4e-40
	kb8_c31992		SWI/SNF-related matrix-associated actin-dependent regulator of chromatin subfamily A-like protein 1	Drosophila melanogaster	3e-19
	kb8_c50654		SWI/SNF-related matrix-associated actin-dependent regulator of chromatin subfamily A-like protein 1	Danio rerio	2e-21

## Sheet: Mf105 histone cluster
Contigs and sequences encoding histones and nucleosome/chromatin associated genes in Mf1.05b. Sequence cluster are provided where given.
	Contigs and singlets	Cluster	Gene	Blast Hit	E-Value
	Histones
	mf105_rep_c1008	1007	Histone H2A.Z	Lodderomyces elongisporus	3e-32
	mf105_rep_c45850	1007	Histone H2A.Z	Lodderomyces elongisporus	2e-11
	mf105_s66589		Histone H2A.Z	Schizosaccharomyces pombe	4e-08
	mf105_c38031		Histone H2A.Z-like	Xenopus tropicalis	3e-17
	mf105_rep_c2416	2411	Histone H3.3 type a	Dictyostelium discoideum	5e-13
	mf105_rep_c36729		Histone H3.3-like type 1	Caenorhabditis elegans	4e-06
	mf105_rep_c9332	9231	Histone H3-like centromeric protein CSE4	Yarrowia lipolytica	2e-10
	mf105_c40341		Histone H4	Mastigamoeba balamuthi	8e-33
	Histone acetylation
	mf105_rep_c2539	2533	Myst histone acetyltransferase, putative	Perkinsus marinus ATCC 50983	2e-17
	mf105_rep_c50253	2533	Myst histone acetyltransferase, putative	Perkinsus marinus ATCC 50983	4e-13
	mf105_c39924		Myst histone acetyltransferase, putative	Perkinsus marinus ATCC 50983	1e-20
	mf105_rep_c14782		Myst histone acetyltransferase, putative	Perkinsus marinus ATCC 50983	8e-09
	mf105_rep_c28621		Myst histone acetyltransferase, putative	Perkinsus marinus ATCC 50983	2e-14
	Histone deacetylation
	mf105_rep_c24327	23340	Histone deacetylase 14	Arabidopsis thaliana	1e-13
	mf105_c18239		Histone deacetylase 14	Arabidopsis thaliana	1e-17
	mf105_c14104		Histone deacetylase 4	Caenorhabditis briggsae	3e-27
	mf105_c13205		Histone deacetylase 6	Homo sapiens	4e-49
	mf105_c28188		Histone deacetylase 6	Caenorhabditis elegans	1e-21
	mf105_rep_c9833		Histone deacetylase 6	Mus musculus	7e-17
	mf105_rep_c6224		Histone deacetylase complex subunit SAP18	Arabidopsis thaliana	3e-24
	mf105_s63238		Histone deacetylase complex subunit SAP18	Arabidopsis thaliana	7e-12
	Histone methylation
	mf105_rep_c24164		Histone methyltransferase, putative	Phytophthora infestans T30-4	8e-06
	mf105_c15036		Histone-arginine methyltransferase CARM1	Danio rerio	3e-06
	mf105_c38478		Histone-arginine methyltransferase CARMER	Drosophila pseudoobscura pseudoobscura	6e-15
	mf105_c13273		Histone-lysine N-methyltransferase ASHR1	Arabidopsis thaliana	7e-08
	mf105_c27125		Histone-lysine N-methyltransferase ASHR1	Arabidopsis thaliana	1e-08
	mf105_c15103		Histone-lysine N-methyltransferase ASHR2	Arabidopsis thaliana	1e-08
	mf105_rep_c7146		Histone-lysine N-methyltransferase ATXR2	Arabidopsis thaliana	8e-06
	mf105_c18307	17806	Histone-lysine N-methyltransferase SETD7	Danio rerio	6e-44
	mf105_s61092	17806	Histone-lysine N-methyltransferase SETD7	Xenopus tropicalis	9e-16
	mf105_c32774		Histone-lysine N-methyltransferase, H3 lysine-36 specific	Aspergillus oryzae	5e-19
	mf105_rep_c7717	7648	Histone-lysine N-methyltransferase, H3 lysine-4 specific	Debaryomyces hansenii	7e-08
	mf105_c14056		Histone-lysine N-methyltransferase, H3 lysine-79 specific	Cryptococcus neoformans	2e-07
	mf105_c13789	13533	Histone-lysine N-methyltransferase, H3 lysine-9 specific 3	Mus musculus	1e-06
	mf105_rep_c17325	16888	Histone-lysine N-methyltransferase, H3 lysine-9 specific 3	Mus musculus	3e-06
	mf105_rep_c118	117	Histone-lysine N-methyltransferase, H3 lysine-9 specific 5	Homo sapiens	9e-12
	mf105_rep_c1000	999	Histone-lysine N-methyltransferase, H3 lysine-9 specific 5	Homo sapiens	2e-11
	Histone demethylation
	mf105_c14205		Lysine-specific histone demethylase 1 homolog 1	Oryza sativa subsp. japonica	5e-15
	mf105_rep_c33	32	Lysine-specific histone demethylase 1 homolog 2	Oryza sativa subsp. japonica	5e-25
	mf105_rep_c44698	32	Possible lysine-specific histone demethylase 1	Drosophila melanogaster	9e-08
	mf105_c12976		Lysine-specific histone demethylase 1 homolog 3	Oryza sativa subsp. japonica	1e-15
	mf105_c16287		Lysine-specific histone demethylase 1B	Mus musculus	3e-12
	mf105_s75499	4822	Histone arginine demethylase, putative	Phytophthora infestans T30-4	1e-06
	Histone associated
	mf105_rep_c27007		Micronuclear linker histone polyprotein	Tetrahymena thermophila	5e-06
	mf105_rep_c7030	6976	Histone-binding protein n1/n2, putative	Perkinsus marinus ATCC 50983	3e-06
	Nucleosome assembly
	mf105_c33581		Nucleosome assembly protein 1-like 3	Rattus norvegicus
	mf105_rep_c29781		Chromatin assembly factor 1 subunit A	Gallus gallus	5e-07
	mf105_s76273		Chromatin assembly factor 1 subunit A	Gallus gallus	9e-06
	Chromatin remodeling
	mf105_rep_c11077	10927	Chromatin remodeling complex subunit	Populus trichocarpa	4e-07
	mf105_rep_c3279	3271	Putative SWI/SNF-related matrix-associated actin-dependent regulator of chromatin subfamily A member 3-like 1	Arabidopsis thaliana	1e-36
	mf105_c26374		Putative SWI/SNF-related matrix-associated actin-dependent regulator of chromatin subfamily A member 3-like 2	Arabidopsis thaliana	7e-21
	mf105_rep_c32455		Putative SWI/SNF-related matrix-associated actin-dependent regulator of chromatin subfamily A member 3-like 2	Arabidopsis thaliana	9e-23
	mf105_rep_c1153	1152	SWI/SNF-related matrix-associated actin-dependent regulator of chromatin subfamily A-like protein 1	Mus musculus	7e-58
	mf105_s64258	1152	SWI/SNF-related matrix-associated actin-dependent regulator of chromatin subfamily A-like protein 1	Mus musculus	2e-10
	mf105_rep_c4157	4146	SWI/SNF-related matrix-associated actin-dependent regulator of chromatin subfamily A-like protein 1	Danio rerio	3e-88
	mf105_c47524	4146	SWI/SNF-related matrix-associated actin-dependent regulator of chromatin subfamily A-like protein 1	Danio rerio	6e-17
	mf105_c38573		SWI/SNF-related matrix-associated actin-dependent regulator of chromatin subfamily A-like protein 1	Danio rerio	3e-11
	mf105_c9125		SWI/SNF-related matrix-associated actin-dependent regulator of chromatin subfamily A-like protein 1	Rattus norvegicus	2e-17
	mf105_rep_c31810		SWI/SNF-related matrix-associated actin-dependent regulator of chromatin subfamily A-like protein 1	Xenopus tropicalis	1e-10

## Sheet: Histones fasta
>kb8_rep_c81
GCGGAGGTGGGGGCCCGATTAATTCACGCACACTCGGAACAGGCTGACAGCTTTAGGCTTCAGCAAGCTCAGATGGGAGGGCCTTGCCAGGAAGTGCGGTGCACTGTAAACGCCCGTACGAACCCCAAACGGCGCAGCCGACAGTGACACCGTCCCACACCAGCAGTCGTCAGTACTCCTGAGAGTGGGAGCCAGCGCTGACGCCTTTCGCACTCGTCTTCTGAGGCATAAGCACGGTGTGAATGTTGGGAATGACTCCTCCTGACTTGATGGTCACATTGGCCATGTACTTGTTCAGCTCCTCATCGTTGCGGATCGCCAGCTGGATGTTGCGAGGAATGATTCGTTGCTTTTTCTGCTCCTTCACGGTGTTGCCAGCCAGCTCCAGAATCTCTGCAA…
>kb8_s52450
GCATTGTTGTTGGTAACGCGCCTGCTGTCATCTTGCGTCGTTGTCATGTCAGCCCCAGAAGAGGACGAGGAAGTCGCCCAAGACGCTGAGGAGGAAGAGGACATGGACCAAGAGCAGGAGGAGGCCGAACAAGAGGAGCCGGAAGAGGAGCAAGACGAAGACGATCCGAGCGGTATAGCTGAGGCTGCGCCGAAGTCTTCCGGACGCAAGGGCAAGCCAGTTGCCAAGAAAGACCCCTCCAAGGGCAAGAAGGCACCTGTCCGGACAGAGTACAAAGCAGGGCTTTGCTTCCCCGTTGCCAAAGTCAGGAACCTGCTGAGGGAGAGTGGTTATGGCCGTGTTTCCCAAGATGCGTCAATCTACCTCACCGGCGTCATGGAGTATCGTCGTTGCAGAGAT…
>kb8_s53287
GGAATGACTCCTCCTGACTTGATGGTCACATTGGCCATGTACTTGTTCAGCTCCTCATCGTTGCGGATCGCCAGCTGGATGTTGCGAGGAATGATTCGTTGCTTTTTCTGCTCCCTCACGGTGTTGCCAGCCAGCTCCAGAATCCCTGCAACGACATACTCCATGACGCCGGTGAGGTAGATTGACGCGTCTTGGTAACGAACGCCGACTAACCAACCTCTCCCTCCAGCACGGTTCCGTTCGACGTTTCGGTTCGAACCGGGGAAACGGGGACAAACGAACCCGTCCGTC
>kb8_rep_c346
ACGCAAGTTAATGTACAGTCGGAATTGGAATTCTCTTTTCATTTCTTGGGCCCAGGTGACTGGCCCTTGTCCTTCTCCCCAGGCTTCAGATTCTTCTTTTGATTCTTGGCTCCTTCACCCTTCTTCAAGTTCTTGTTCTTTAGATCTTTCTTCGCTCTCAACTTCGCCGGATCTTTGGGGTCGTCTTTGCCTTTGACGCTCGGCTTGTCGTCATCCTCCTCCGTCTGGGGAGTGGGCTGCGTCGAGCTTGGCATGTGCATGTCTCTGTCCGAGCGGGCGCGGTCCGTACGTGGAGTCATTTCGGCACCAGGATCCATGCGAAGCTGTCGTCGAGTGGACTTGCTCGCCTTGTAGGTCTCATCCTCGCGCAGTCGAACGTCGGGGAACAAGGACTGATTA…
>kb8_rep_c46726
CAAAGTAAGTGCAACAGTTTATCTCAGGTAGGCGCGCTACCTGACAATGCCGCCCGAAGGCGGTGGCGCCGAGGAAACATCCGAAATAGATGGATCCACCCCGGCTTCAACTCCGGCGCCCTCGCCTCCTGCGTCATCCCCTGTAGATGAGGACAGGGACACCAGACAGACGCCACACAGCGAGGGCAAAGACACGCCGAAGCAGAAGCTAGACAAGGGCCAGAAGACCTTCAAGGAGACTAAGGGCACCAAGTCGCAAGTCTTCCAGACGGCAGCGGGCCAGGAAGGACAGCAAGCAGAGGAAGTGATGCTGGCCGAAGCAGAGGAGGATCACGAGGCCAAGACCAGCACCAAGAAGAAGAAAAAATCCGACCAAGCCAAGGGAGCCGACGATAAGAA…
>kb8_c34190
GCATACCAACACAGGACGCACTCAGCGGGCGCTGCGCCTGTTGGCCTCTCACTCATCGTCGCCTTCCTCAGCCTCAGCCTCCTCGGCAAGCTCTTCATCGTCGGCTTGAGCTTGAGCGGCCATGCGCCCTCCACCGCTCTGCTTGTGGTTGATGACCGCCTTGCAGCCCTCGGAGACTGCGTGCCGGGAGAGCTCACCGGGGAACACCAGACGCACGGCCGACTGGATGTCACGGGTGTTGATGGAGTGCGAGCCGCTCCGCCGGCAAAGCCTGTTCGCCTGCATGGAAATGCGGTCAAAGGTATCTTCCACGCACGAGACCATCACCGTCATGGCCTGCTTGGAAATTCGGAGCGTAGGGTGGACCTGCCGAAGTACCTTCATGATGTAGAAGCCCCA…
>kb8_rep_c17908
CTTCGTGCCCTCACTGACGGCGTGCTTTGCCAACTCACCAGGAAGGAGAAGCCTCACACAAGTTTGGACCTCTCTACCAGACAGAGTCCTTCTCGACATAGATCTGAGAAGCCGATTGGACTCCGTCGCAATGCGGTCAAAGATGTCGCTCATGAAGCTATTCATGATGTTCATGCCGCGCTTGCTAATGCCCAATTCCGGGTGCACCTGCTTCAACACCTTGTAAATGAAGCTGCTGTAGGTAGGCATACCCTTGTGCTTCCTCTTCCTCTTTTTGACGATCAGCTCGCCCTCTCCAGGCTCACCAGCCGGAGTTGCCTTGGCCTTCTTCTTGGTCATCCGCCGGCTCTTGCCACCAATCTTGCCCTTCTTCGCCTTCCGCGCGCGCGGCTTTGACAT…
>kb8_rep_c15080
TTTTTTTACGAGGCTAGTGGTCCCTCTGTAACACGCGCTCGACGTGAGTGGGAACGGTGGTGCTCTGGCTATGGTGTGCTATGGTACATGGCCGGAGGGAGCAAATGGCGCCGCAGCCACACTTCTGTGGAACTGTCACTGCGGTGCTGGCTCTTTGTCCGCCTGGATCTTCACCCGGCGCAGTCTGCCCACCAAGCTCATGTCTCGTGGCATCAGGGTGACGCGCTTGTTGTGAACGGCGCACAGGTTGCCATCCTCAAGGATGCCGACCAAGTACATCTCAGCAGCCTCATGAAGTGCCAGAAGTGCATTTGTCTCCATGCGGACGGCGAAGCGATTCCTTCCCAAGTCGGGATCCTCGGGAAGGTTTGTGTGCAACTCTCCTTTGTAGCTGCTTGT…
>kb8_c25718
CGGATCACATGTTGAAGCCACGTCGGCGAGCATCCGCCGGATCTGCTGGGCCAGCAGGCCTCCAGTTCATGAACAATCCATCGTCATGACGGATCTGCGCAGCGAGACGCATATCCGATGGATATAACGTCCTACGATTTGCGTGCTTCATGCAACGCTTGGCATCGCCATACATCCTTGCGAGCGCAGCTTCCAGCCCCGCTTGCAAGACACATGTCGCCTCCTCCGTGAGACGCACGGGATTCACGCTGTCACGCTGCAGCTCATCCACTGTCTCCTTGGCGACTCTTGTGAACGGCTTCACTTTGAAGACGAAGGAGCTCTGCACCCATCGACGGGCGTCTCTTTTGGCGTGGTCTCCGCGCGTGGACGGTGGCAGATTTGCCAGCATCTCACGCA…
>kb8_c18106
GTAAACCGAAAGTCGAACAATAACTCGATATCGGTSGCCGATCTCGTCAGCGTCTCATGTTCGCTCACCCCTCAAGCGGCGAGCTAGCTGAATGTCCTTGGGCATGATGGTGACGCGCTTCGCATGGATGGCGCAAAGGTTCGTGTCCTCGAAAAGGCCAACGAGATACGCCTCGGCTGCCTCCTGCAATGCCAAGATCGCCTGGGTCTGAAACTTGAGGTCGGACTTCACTTCCTGCGCGATTTCCTTCACAAGACGCTGGAATGGCAGCTTGCGGATCAGGAGCTCAGTCGATTTCTGGTACTTTCGGATCTCACGGAGGGCCAGAACACCCGGGCGATAGCGAGTGGTCTTCTTCATGGTGCCCACGGCGGGAGCAGCCTTGCGCGCAGCCTTCGC…
>kb8_rep_c1944
GGGGGATTAGGGTCTTTGAAGGGCCGAAAGAGCTTCACGGGGCTCTGAGAGCTTGCTCTCATCATGGCGCGGACGAAATCGGCGGTGTTAAAGGCCTCGCAGGCCTCCGGCAAAACCAAGGGGACGAAGAAGTCCGACAAGACCAAAGGGAAGACTCAGGCCGCAGCTTCGAGCAGCGGCCAGCTCGTCTCCGACGGCGCCGAAGGAGCGAAGAGGAGCCCGGGGAGCAGGGCTAAGCAGGAGGTTCGCTTCTACCAAGCCAGCACTGAGCTGCTGGTGCCGAAGACGAACTTTCAGCGACTGGTCCGAGAGATCTGTGGCAAGCTGGGTCCCTATCGGTTCGAAGTGCAGGCGCTTCTGGCGCTGCAGGAGGCGGCAGAGACGTTCCTCACGGGGCTC…
>kb8_s71138
TTGCGTCTGGCCATCGGCGAGAACATCCTTCAAACCCAAATCGAAGCCAGCGCCAGGCGTGGGAACATGCCTTATCTTCCTTCTTTGAGGCGCCTTCTGCAGTGAAGCGACTGCCGGCGGAGCCTGAGTCGCTGTAGCTTCGGATGCGGCGTGACAACTGCAAATCCCGCTGCATCACCGTAACACGACGTCCATGGAGGCAGAAAAGGCTCGCATCCTCCATGAGCCCCGTGAGGAACGTCTCTGCCGCCTCCTGCAGCGCCAGAAGCGCCTGCACTTCGAACCGATAGGGACCCAGCTTGCCACAGATCTCTCGGACCAAGTCGCTGAAAGTTCGTCTTCGGCACCAGCAGCTCAGTGCTGGCTTGGTAGAAGCGAACCTCCTGCTTAGCCCTGCTC…
>kb8_c30772
TTGCCTGATTGCCTGACAGACTTAAAAAAATAGGGGCGAGCCTTGCACGTCATCTCCCTWGCGGGACCTTCTGTTGGCCGGGTTCCCACTGCCAGGCACCGTTCAGGCGACGGCAAAGGACGAGGTCATTGGGCATGACTGTCACGCGCTTGCAGTGTACGGCACAAACATTCATGTCCTCAAAGAGTCCAACGAGCATGCTCTCGCAGGCCTCTTGCAGTGCCAGGAGTCCCTGAGTGTCCATGCGATACCTCTTCGGGGGCTCCCAGTCATCCTCCTGCAGGTCTGGTATAGTTCGACGGCGCTCCGCTCGTCCTTGCTGCCACTCCAAGTACCTTTCGCTGGACATTGCATCGCAAATGTCGCGCACTACCCGCTGGAACCGGAGCTTCGGTATCT…
>kb8_s53638
TCGAGTTCCCACTGCCAGGCACCGTTCAGGCGACGGACAAAGGACGAGGTCATTGGGCATGACTGTCACGCGCTTGCAGTGTACGGCACAAACATTCATGTCCTCAAAGAGTCCAACGAGCATGCTCTCGCAGGCCTCTTGCAGTGCCAGGAGTCCCTGAGTGTCCATGCGATACCTCTTCGGGGGCTCCCAGTCATCCTCCTGCAGGTCTGGTATAGTTCGACGGCGCTCCGCTCGTCCTTGCTGCCACTCCAAGTACCTTTCGCTGGACATTGCATCGCAAATGTCGCGCACTACCCGCTGGAACCGGAGCTTCGGTATCTGCAAGCTATGGGTCTGCTGGTAGTGTCGGATCTGGATCATAGCCGACTCTGACTGGCTAAGCTGCTTGAAAGATCT…
>kb8_rep_c6145
TCGGTCCAATGTGACTCTGGAACTGCTACACCGCCACGAGCAGCTTCAGAGCTGCACGCTTGTAGCGATTTCAAGCTCCTTCCAGTCTGCCTTTAAGCCGCGCCTTTGCACGGAGGCTTGCCAGATCAACCTGTCACAATGCGTCAAACTTCTCCACGCCTTCTCAGACCCACGCACGTCCACCTGCTATCCACCAAAGCCGTAGATGGTGCGACCCTGGCGCTTCAGAGCATAGACAATGTCCATTGCCGTAACTGTTTTGCGGCGTGCATGCTCCGTGTAGGTAATCGAGTCGCGCAGCACGTTCTCCAGGAATGTTTTCAAGACACCGCGGGTTTCCTCGTAGATGAGTCCGCTGATGCGCTTCACACCACCACGTCGGGCCAGGCGCCGAATAGC…
>kb8_s52664
CAATAAGCAGCGCCGCGTTCTCCGCGAAAGCATCCAGGGAATCACAAAGCCAGCTATTCGGCGCCTGGCCCGACGTGGTGGTGTGAAGCGCATCAGCGGACTCATCTACGAGGAAACCCGCGGTGTCTTGAAAACATTCCTGGGGAACGTGCTGCGCGACTCGATTACCTACACGGAGCATGCACGCCGCAAAACAGTTACGGCAATGGACATTGTCTATGCTCTGAAGCGCCAGGGTCGCACCATCTACGGCTTTGGTGGATAGCAGGTGGACGTGCGTGGGTCTGAGAAGGCGCGGCTTAAAGGCAGACTGGAAGGAGCTTGAAATCGCTACAAGCGTGCAGCTCTGAAGCTGCTCGTGGCGGTGTAGCAGTTCCAGAGTCACATTGGACCGA
>kb8_s64084
CAATAAGCAGCGCCGCGTTCTCCGCGAAAGCATCCAGGGAATCACAAAGCCAGCTATTCGGCGCCTGGCCCGACGTGGTGGTGTGAAGCGCATCAGCGGACTCATCTACGAGGAAACCCGCGGTGTCTTGAAAACATTCCTGGGGAACGTGCTGCGCGACTCGATTACCTACACGGAGCATGCACGCCGCAAAACAGTTACGGCAATGGACATTGTCTATGCTCTGAAGCGCCAGGGTCGCACCATCTACGGCTTTGGTGGATAGCAGGTGGACGTGCGTGGGTCTGAGAAGGCGCGGCTTAAAGGCAGACTGGAAGGAGCTTGAAATCGCTACAAGCGTGCAGCTCTGAAGCTGCTCGTGGCGGTGTAGCAGTTCCAGAGTCACATTGGACCGA
>kb8_s63838
CGGAGAACACCTTCATCACATGCATCCATAGAGCGCCTGGCCACGACGTCGGAGGCTCAGCACGATGTCCATTGGCACTACCGTCTTCCGGCGAGCATGCTCCGCGTACACGGCAGCATCGCGCAAGATCTTCTGCAGAAACCCCGTGATGACCTCTCTAACCTCATCGTAGATGCCACCAGCAACTCGCTGAACACCGGCACGACGTGCGAGACGCCTCAGATCCGGCTTAGTGATGCCCCTCGACTTCTGCTCAATTCGGGCAAATGCCGGCTGCTGCCCCTTCGCACCTCCTTTGCCGACGGGCTTGGGCTGCTCCTGGGATCTCGTCGTTCGGATTGTCGGCTTCACCTTCGGCGCTGGCTTCTTCACTGGCGAGGCCAGTTTCTTGCCTGCGCC…
>kb8_rep_c12076
TCCATCCGAAARCTGTACATCTGCAACATCAAAATCGGATCGAATTCGGGCTTGGCCCCGGAGAACACCTTCATCACATGCATCCATAGAGCGCCTGGCCACGACGTCGGAGGCTCAGCACGATGTCCATTGGCACTACCGTCTTCCGGCGAGCATGCTCCGCGTACACGGCAGCATCGCGCAAGATCTTCTGCAGAAACCCCGTGATGACCTCTCTAACCTCATCGTAGATGCCACCAGCAACTCGCTGAACACCGGCACGACGTGCGAGACGCCTCAGATCCGGCTTGGTGATGCCCCTCGACTTCTGCTCAATTCGGGCAAATGCCGGCTGCTGCCCCTTCGCACCTCCTTTGCCGACGGGCTTGGGCTGCTCCTGGGATCTCGTCGTTCGGATTG…
>kb8_s58596
TCCATCCGAAAACTGCACATCTGCAACATCAAAATCGGATCGAATTCGGGCTTGGCCCCGGAGAACACCTTCATCACATGCATCCATAGAGCGCCTGGCCACGACGTCGGAGGCTCAGCACGATGTCCATTGGCACTACCGTCTTCCGGCGAGCATGCTCCGCGTACACGGCAGCATCGCGCAAGATCTTCTGCAGAAACCCCGTGATGACCTCTGTAAGCCGAAGACGAATTGGACCACTGGCCCAAACACGGAAGCTGGAGCTGGACGATGCCAGCCCTCTCTAACCTCATCGTAGATGCCACCAGCAACTCGCTGAACACCGGCACGACGTGCGAGACGCCTCAGATCCGGCTTGGTGATGCCCCTCGACTTCTGCTCAATTCGGG
>mf105_rep_c1008
GGGCTCAAGCCTTCACGAGGTGAGAACAAGGGCACTTGGCATCGACACATTTTAGTACTCAGGTGCCCGGGCTTTAACCTGTGGCTCCGGCCATGGCCGACAAAAAAGATGACAAGAAAGGTAGCTTGACTTCCAAAACTCCGGAGGGCAGTAAGAATTCACCAATGCCTGCATCTCTGAGTGGTCAAGCAACACCTGATAATAAGGAGGACAGCAAGAAGACCAAGGACAAAGGTGCCAAGAGCCTTCAAGAATCCAAACAAAGCAAGTCTGAGGTCTACAAGAATCCGAATGCAACTGGTGCAGCCGAGGAGGTGTTGCCAGAGGATAGTGAGGAGGTGCATCAAGCCACTCCCGTATCCAAAAAAGGCCTGGAAACTCCAAAGGACAGTGACAAGA…
>mf105_rep_c45850
CCGCTTCTTTTGGTTTGGTCCCGTTCCAAAACAAATCCACATTCTCACATCGAATCATGTGAGCCACGACATGAAATAAATGTACAGTCAACTCAATCAAGCCAATCATGAAATTTTCAGCATTGGTCTCTTTAGTTTACATGGCAACTACCCCAAGCCATCAAGATGCTGAAATCAAATCAGCTCACTCACTCACCAACCACGGGCGAAGTCGGGGGTGAAGTGTGTCGCACACTCTGTGCACCCGTGGAAGCTCCGGTAGACACAGCTCCACTGACAGGTGCATCCCCAGCTTCCAAACCTCGAGCTCGACGGCTGGACGGCTTCACATGGTACTTCTCAGATTCTTTGAGACGAACACCAGGATACAAGGCCTTGTTGATGTTTGGCACAACACCT…
>mf105_s66589
ATTCACCCCACGACATTTGCAGATTGCCATTCGTGGAGATGAGGAACTGGGCAAAGTTTTGGGTGAAAGGGCCACAATTGCAGGTGGAGGTGTTGTGCCAAACATCAACAAGGCCCTTTGGTATTCCCTGGTGTTTACGCCTCAAAAGAATCTGANAAGTACCATGTGAAGCCGTTCCAGCCGT
>mf105_c38031
GCATCCACCGGTTCCTCAAGTCGTACATGGCAGCAAGGTGTCGAGTCGGCGGTTCTGCGGGCATACTTCACGGCTGCTGTCATGGAGTACTTGGCAGCAGAGGTTCTGGAGTTGGCTGGCAACGTGTGTGCGGACTACCCATCTCAAGCGCATTACGCCGCGGCACTTGCAAATCGCAATTCGTGGTGATGAGGAGCTTGCGGGCTTTGTCAAGGCAACAATTGCTGGAGGTGGTGTCATCCCGAACATTAATCAGTCCTTGTTCCCCGACGTTCGACTGCGCGAGGATGAGACCTACAAGGCGAGCAAGTCCACCGACGACAGCTTCGTCATGGATCCTGGTG
>mf105_rep_c2416
TCTATTNTATTGTATCTCAATTCTGAGATCGACTGGCCATGGTTCGGCCCAAACAGCCCAGGGCTTTGAGCGAGCATTTGGACAGTATCCGGAGGAAGAAAAAAGAACAAGATGAAAACAGCAAAGGCAGATTTAGTTCTGGCCAAAGGGCTTTTATTGAAATTCGGTACTATAGCCATTCAACCAACTTGCAGATCCCCCATTCTGCAGCACAACGTTTAGTGAAAGATATTTGTCAAAAGATTTCCACCGAGAAGCATGAGCAGTGGCGACGTGGCAGGGTGAGGTACATTGACAACTGGGAACCTCCCACTATGTACCGCATGGAAACCCAGGCTCTTGCTTGTTTGCATGAAGCAATGGAAGGTCTGATAGTCGCAATGATGGAGGAGATGAATT…
>mf105_rep_c36729
GAGTCTGTGATGAGATTCCTTCCACAGCATTGCGAATCTCGCCGGAGCGATGGATATTTTGTTGTATGGCGTCCTGAGTTGAATTGGCGAGTTCCAAGGCATTGATGTTGAGGCGCTTGAGGTCACCCAAAGACTCTTTCACCATCATACCATTCTGCCAGTGAAAGATTATTTGTCAAAAGATTTCCACCGAGAGGCATGAGCAGTGGCGACGTGGCAGGGGTGAGGTACATTGACAACTGGGAACCTCCCACTATGTACCGCATGGAAACCCAGGCTCTTGCTTGTTTGCATGAAGCAATGGAAGGTCTGATAGTCGCAATGATGGAGGAGATGAATTATGTTGCCATTCATGCCCGCCGTGTGACCATCATGCCAAAAGACCTGCA
>mf105_rep_c9332
TGGCAACGGACGATTCAGTTCTGGCCAAAGGGCTTTCATTGAAATTCGCTACTATACCCACGGTACCAACTTGCAGATACCTCATAGGGCAGCGCAGCGTATAGTGAAGGAGGTTTGTATGAAGATCTCCGCCGAGAGGTATGAGCAGTGGCAACGTGGCAGGGTGATGTACATTGACAACTGGGAACCTCCGGAAATGTACCGCATGGAAGTCGAGGCTCTTGCTTGTTTGCATGAAGCAATGGAAGGTCTGATAGTTGCAATGATGGAGGAGATGAATTATGCTGCGATTCATGCCCGGCGTGTGACCATCATGCCGAAAGACTTGAAATTAGTTGCCTCAATCACAGGCACCAACGCCTATCAAGGATATGGCTTACACCTGGCGCAAGGGACCGG…
>mf105_c40341

## Sheet: All Nucleosome associated
kb8_rep_c81	GCGGAGGTGGGGGCCCGATTAATTCACGCACACTCGGAACAGGCTGACAGCTTTAGGCTTCAGCAAGCTCAGATGGGAGGGCCTTGCCAGGAAGTGCGGTGCACTGTAAACGCCCGTACGAACCCCAAACGGCGCAGCCGACAGTGACACCGTCCCACACCAGCAGTCGTCAGTACTCCTGAGAGTGGGAGCCAGCGCTGACGCCTTTCGCACTCGTCTTCTGAGGCATAAGCACGGTGTGAATGTTGGGAATGACTCCTCCTGACTTGATGGTCACATTGGCCATGTACTTGTTCAGCTCCTCATCGTTGCGGATCGCCAGCTGGATGTTGCGAGGAATGATTCGTTGCTTTTTCTGCTCCTTCACGGTGTTGCCAGCCAGCTCCAGAATCTCTGCAA…
kb8_s52450	GCATTGTTGTTGGTAACGCGCCTGCTGTCATCTTGCGTCGTTGTCATGTCAGCCCCAGAAGAGGACGAGGAAGTCGCCCAAGACGCTGAGGAGGAAGAGGACATGGACCAAGAGCAGGAGGAGGCCGAACAAGAGGAGCCGGAAGAGGAGCAAGACGAAGACGATCCGAGCGGTATAGCTGAGGCTGCGCCGAAGTCTTCCGGACGCAAGGGCAAGCCAGTTGCCAAGAAAGACCCCTCCAAGGGCAAGAAGGCACCTGTCCGGACAGAGTACAAAGCAGGGCTTTGCTTCCCCGTTGCCAAAGTCAGGAACCTGCTGAGGGAGAGTGGTTATGGCCGTGTTTCCCAAGATGCGTCAATCTACCTCACCGGCGTCATGGAGTATCGTCGTTGCAGAGAT…
kb8_s53287	GGAATGACTCCTCCTGACTTGATGGTCACATTGGCCATGTACTTGTTCAGCTCCTCATCGTTGCGGATCGCCAGCTGGATGTTGCGAGGAATGATTCGTTGCTTTTTCTGCTCCCTCACGGTGTTGCCAGCCAGCTCCAGAATCCCTGCAACGACATACTCCATGACGCCGGTGAGGTAGATTGACGCGTCTTGGTAACGAACGCCGACTAACCAACCTCTCCCTCCAGCACGGTTCCGTTCGACGTTTCGGTTCGAACCGGGGAAACGGGGACAAACGAACCCGTCCGTC
kb8_rep_c346	ACGCAAGTTAATGTACAGTCGGAATTGGAATTCTCTTTTCATTTCTTGGGCCCAGGTGACTGGCCCTTGTCCTTCTCCCCAGGCTTCAGATTCTTCTTTTGATTCTTGGCTCCTTCACCCTTCTTCAAGTTCTTGTTCTTTAGATCTTTCTTCGCTCTCAACTTCGCCGGATCTTTGGGGTCGTCTTTGCCTTTGACGCTCGGCTTGTCGTCATCCTCCTCCGTCTGGGGAGTGGGCTGCGTCGAGCTTGGCATGTGCATGTCTCTGTCCGAGCGGGCGCGGTCCGTACGTGGAGTCATTTCGGCACCAGGATCCATGCGAAGCTGTCGTCGAGTGGACTTGCTCGCCTTGTAGGTCTCATCCTCGCGCAGTCGAACGTCGGGGAACAAGGACTGATTA…
kb8_rep_c46726	CAAAGTAAGTGCAACAGTTTATCTCAGGTAGGCGCGCTACCTGACAATGCCGCCCGAAGGCGGTGGCGCCGAGGAAACATCCGAAATAGATGGATCCACCCCGGCTTCAACTCCGGCGCCCTCGCCTCCTGCGTCATCCCCTGTAGATGAGGACAGGGACACCAGACAGACGCCACACAGCGAGGGCAAAGACACGCCGAAGCAGAAGCTAGACAAGGGCCAGAAGACCTTCAAGGAGACTAAGGGCACCAAGTCGCAAGTCTTCCAGACGGCAGCGGGCCAGGAAGGACAGCAAGCAGAGGAAGTGATGCTGGCCGAAGCAGAGGAGGATCACGAGGCCAAGACCAGCACCAAGAAGAAGAAAAAATCCGACCAAGCCAAGGGAGCCGACGATAAGAA…
kb8_c34190	GCATACCAACACAGGACGCACTCAGCGGGCGCTGCGCCTGTTGGCCTCTCACTCATCGTCGCCTTCCTCAGCCTCAGCCTCCTCGGCAAGCTCTTCATCGTCGGCTTGAGCTTGAGCGGCCATGCGCCCTCCACCGCTCTGCTTGTGGTTGATGACCGCCTTGCAGCCCTCGGAGACTGCGTGCCGGGAGAGCTCACCGGGGAACACCAGACGCACGGCCGACTGGATGTCACGGGTGTTGATGGAGTGCGAGCCGCTCCGCCGGCAAAGCCTGTTCGCCTGCATGGAAATGCGGTCAAAGGTATCTTCCACGCACGAGACCATCACCGTCATGGCCTGCTTGGAAATTCGGAGCGTAGGGTGGACCTGCCGAAGTACCTTCATGATGTAGAAGCCCCA…
kb8_rep_c17908	CTTCGTGCCCTCACTGACGGCGTGCTTTGCCAACTCACCAGGAAGGAGAAGCCTCACACAAGTTTGGACCTCTCTACCAGACAGAGTCCTTCTCGACATAGATCTGAGAAGCCGATTGGACTCCGTCGCAATGCGGTCAAAGATGTCGCTCATGAAGCTATTCATGATGTTCATGCCGCGCTTGCTAATGCCCAATTCCGGGTGCACCTGCTTCAACACCTTGTAAATGAAGCTGCTGTAGGTAGGCATACCCTTGTGCTTCCTCTTCCTCTTTTTGACGATCAGCTCGCCCTCTCCAGGCTCACCAGCCGGAGTTGCCTTGGCCTTCTTCTTGGTCATCCGCCGGCTCTTGCCACCAATCTTGCCCTTCTTCGCCTTCCGCGCGCGCGGCTTTGACAT…
kb8_rep_c15080	TTTTTTTACGAGGCTAGTGGTCCCTCTGTAACACGCGCTCGACGTGAGTGGGAACGGTGGTGCTCTGGCTATGGTGTGCTATGGTACATGGCCGGAGGGAGCAAATGGCGCCGCAGCCACACTTCTGTGGAACTGTCACTGCGGTGCTGGCTCTTTGTCCGCCTGGATCTTCACCCGGCGCAGTCTGCCCACCAAGCTCATGTCTCGTGGCATCAGGGTGACGCGCTTGTTGTGAACGGCGCACAGGTTGCCATCCTCAAGGATGCCGACCAAGTACATCTCAGCAGCCTCATGAAGTGCCAGAAGTGCATTTGTCTCCATGCGGACGGCGAAGCGATTCCTTCCCAAGTCGGGATCCTCGGGAAGGTTTGTGTGCAACTCTCCTTTGTAGCTGCTTGT…
kb8_c25718	CGGATCACATGTTGAAGCCACGTCGGCGAGCATCCGCCGGATCTGCTGGGCCAGCAGGCCTCCAGTTCATGAACAATCCATCGTCATGACGGATCTGCGCAGCGAGACGCATATCCGATGGATATAACGTCCTACGATTTGCGTGCTTCATGCAACGCTTGGCATCGCCATACATCCTTGCGAGCGCAGCTTCCAGCCCCGCTTGCAAGACACATGTCGCCTCCTCCGTGAGACGCACGGGATTCACGCTGTCACGCTGCAGCTCATCCACTGTCTCCTTGGCGACTCTTGTGAACGGCTTCACTTTGAAGACGAAGGAGCTCTGCACCCATCGACGGGCGTCTCTTTTGGCGTGGTCTCCGCGCGTGGACGGTGGCAGATTTGCCAGCATCTCACGCA…
kb8_c18106	GTAAACCGAAAGTCGAACAATAACTCGATATCGGTSGCCGATCTCGTCAGCGTCTCATGTTCGCTCACCCCTCAAGCGGCGAGCTAGCTGAATGTCCTTGGGCATGATGGTGACGCGCTTCGCATGGATGGCGCAAAGGTTCGTGTCCTCGAAAAGGCCAACGAGATACGCCTCGGCTGCCTCCTGCAATGCCAAGATCGCCTGGGTCTGAAACTTGAGGTCGGACTTCACTTCCTGCGCGATTTCCTTCACAAGACGCTGGAATGGCAGCTTGCGGATCAGGAGCTCAGTCGATTTCTGGTACTTTCGGATCTCACGGAGGGCCAGAACACCCGGGCGATAGCGAGTGGTCTTCTTCATGGTGCCCACGGCGGGAGCAGCCTTGCGCGCAGCCTTCGC…
kb8_rep_c1944	GGGGGATTAGGGTCTTTGAAGGGCCGAAAGAGCTTCACGGGGCTCTGAGAGCTTGCTCTCATCATGGCGCGGACGAAATCGGCGGTGTTAAAGGCCTCGCAGGCCTCCGGCAAAACCAAGGGGACGAAGAAGTCCGACAAGACCAAAGGGAAGACTCAGGCCGCAGCTTCGAGCAGCGGCCAGCTCGTCTCCGACGGCGCCGAAGGAGCGAAGAGGAGCCCGGGGAGCAGGGCTAAGCAGGAGGTTCGCTTCTACCAAGCCAGCACTGAGCTGCTGGTGCCGAAGACGAACTTTCAGCGACTGGTCCGAGAGATCTGTGGCAAGCTGGGTCCCTATCGGTTCGAAGTGCAGGCGCTTCTGGCGCTGCAGGAGGCGGCAGAGACGTTCCTCACGGGGCTC…
kb8_s71138	TTGCGTCTGGCCATCGGCGAGAACATCCTTCAAACCCAAATCGAAGCCAGCGCCAGGCGTGGGAACATGCCTTATCTTCCTTCTTTGAGGCGCCTTCTGCAGTGAAGCGACTGCCGGCGGAGCCTGAGTCGCTGTAGCTTCGGATGCGGCGTGACAACTGCAAATCCCGCTGCATCACCGTAACACGACGTCCATGGAGGCAGAAAAGGCTCGCATCCTCCATGAGCCCCGTGAGGAACGTCTCTGCCGCCTCCTGCAGCGCCAGAAGCGCCTGCACTTCGAACCGATAGGGACCCAGCTTGCCACAGATCTCTCGGACCAAGTCGCTGAAAGTTCGTCTTCGGCACCAGCAGCTCAGTGCTGGCTTGGTAGAAGCGAACCTCCTGCTTAGCCCTGCTC…
kb8_c30772	TTGCCTGATTGCCTGACAGACTTAAAAAAATAGGGGCGAGCCTTGCACGTCATCTCCCTWGCGGGACCTTCTGTTGGCCGGGTTCCCACTGCCAGGCACCGTTCAGGCGACGGCAAAGGACGAGGTCATTGGGCATGACTGTCACGCGCTTGCAGTGTACGGCACAAACATTCATGTCCTCAAAGAGTCCAACGAGCATGCTCTCGCAGGCCTCTTGCAGTGCCAGGAGTCCCTGAGTGTCCATGCGATACCTCTTCGGGGGCTCCCAGTCATCCTCCTGCAGGTCTGGTATAGTTCGACGGCGCTCCGCTCGTCCTTGCTGCCACTCCAAGTACCTTTCGCTGGACATTGCATCGCAAATGTCGCGCACTACCCGCTGGAACCGGAGCTTCGGTATCT…
kb8_s53638	TCGAGTTCCCACTGCCAGGCACCGTTCAGGCGACGGACAAAGGACGAGGTCATTGGGCATGACTGTCACGCGCTTGCAGTGTACGGCACAAACATTCATGTCCTCAAAGAGTCCAACGAGCATGCTCTCGCAGGCCTCTTGCAGTGCCAGGAGTCCCTGAGTGTCCATGCGATACCTCTTCGGGGGCTCCCAGTCATCCTCCTGCAGGTCTGGTATAGTTCGACGGCGCTCCGCTCGTCCTTGCTGCCACTCCAAGTACCTTTCGCTGGACATTGCATCGCAAATGTCGCGCACTACCCGCTGGAACCGGAGCTTCGGTATCTGCAAGCTATGGGTCTGCTGGTAGTGTCGGATCTGGATCATAGCCGACTCTGACTGGCTAAGCTGCTTGAAAGATCT…
kb8_rep_c6145	TCGGTCCAATGTGACTCTGGAACTGCTACACCGCCACGAGCAGCTTCAGAGCTGCACGCTTGTAGCGATTTCAAGCTCCTTCCAGTCTGCCTTTAAGCCGCGCCTTTGCACGGAGGCTTGCCAGATCAACCTGTCACAATGCGTCAAACTTCTCCACGCCTTCTCAGACCCACGCACGTCCACCTGCTATCCACCAAAGCCGTAGATGGTGCGACCCTGGCGCTTCAGAGCATAGACAATGTCCATTGCCGTAACTGTTTTGCGGCGTGCATGCTCCGTGTAGGTAATCGAGTCGCGCAGCACGTTCTCCAGGAATGTTTTCAAGACACCGCGGGTTTCCTCGTAGATGAGTCCGCTGATGCGCTTCACACCACCACGTCGGGCCAGGCGCCGAATAGC…
kb8_s52664	CAATAAGCAGCGCCGCGTTCTCCGCGAAAGCATCCAGGGAATCACAAAGCCAGCTATTCGGCGCCTGGCCCGACGTGGTGGTGTGAAGCGCATCAGCGGACTCATCTACGAGGAAACCCGCGGTGTCTTGAAAACATTCCTGGGGAACGTGCTGCGCGACTCGATTACCTACACGGAGCATGCACGCCGCAAAACAGTTACGGCAATGGACATTGTCTATGCTCTGAAGCGCCAGGGTCGCACCATCTACGGCTTTGGTGGATAGCAGGTGGACGTGCGTGGGTCTGAGAAGGCGCGGCTTAAAGGCAGACTGGAAGGAGCTTGAAATCGCTACAAGCGTGCAGCTCTGAAGCTGCTCGTGGCGGTGTAGCAGTTCCAGAGTCACATTGGACCGA
kb8_s64084	CAATAAGCAGCGCCGCGTTCTCCGCGAAAGCATCCAGGGAATCACAAAGCCAGCTATTCGGCGCCTGGCCCGACGTGGTGGTGTGAAGCGCATCAGCGGACTCATCTACGAGGAAACCCGCGGTGTCTTGAAAACATTCCTGGGGAACGTGCTGCGCGACTCGATTACCTACACGGAGCATGCACGCCGCAAAACAGTTACGGCAATGGACATTGTCTATGCTCTGAAGCGCCAGGGTCGCACCATCTACGGCTTTGGTGGATAGCAGGTGGACGTGCGTGGGTCTGAGAAGGCGCGGCTTAAAGGCAGACTGGAAGGAGCTTGAAATCGCTACAAGCGTGCAGCTCTGAAGCTGCTCGTGGCGGTGTAGCAGTTCCAGAGTCACATTGGACCGA
kb8_s63838	CGGAGAACACCTTCATCACATGCATCCATAGAGCGCCTGGCCACGACGTCGGAGGCTCAGCACGATGTCCATTGGCACTACCGTCTTCCGGCGAGCATGCTCCGCGTACACGGCAGCATCGCGCAAGATCTTCTGCAGAAACCCCGTGATGACCTCTCTAACCTCATCGTAGATGCCACCAGCAACTCGCTGAACACCGGCACGACGTGCGAGACGCCTCAGATCCGGCTTAGTGATGCCCCTCGACTTCTGCTCAATTCGGGCAAATGCCGGCTGCTGCCCCTTCGCACCTCCTTTGCCGACGGGCTTGGGCTGCTCCTGGGATCTCGTCGTTCGGATTGTCGGCTTCACCTTCGGCGCTGGCTTCTTCACTGGCGAGGCCAGTTTCTTGCCTGCGCC…
kb8_rep_c12076	TCCATCCGAAARCTGTACATCTGCAACATCAAAATCGGATCGAATTCGGGCTTGGCCCCGGAGAACACCTTCATCACATGCATCCATAGAGCGCCTGGCCACGACGTCGGAGGCTCAGCACGATGTCCATTGGCACTACCGTCTTCCGGCGAGCATGCTCCGCGTACACGGCAGCATCGCGCAAGATCTTCTGCAGAAACCCCGTGATGACCTCTCTAACCTCATCGTAGATGCCACCAGCAACTCGCTGAACACCGGCACGACGTGCGAGACGCCTCAGATCCGGCTTGGTGATGCCCCTCGACTTCTGCTCAATTCGGGCAAATGCCGGCTGCTGCCCCTTCGCACCTCCTTTGCCGACGGGCTTGGGCTGCTCCTGGGATCTCGTCGTTCGGATTG…
kb8_s58596	TCCATCCGAAAACTGCACATCTGCAACATCAAAATCGGATCGAATTCGGGCTTGGCCCCGGAGAACACCTTCATCACATGCATCCATAGAGCGCCTGGCCACGACGTCGGAGGCTCAGCACGATGTCCATTGGCACTACCGTCTTCCGGCGAGCATGCTCCGCGTACACGGCAGCATCGCGCAAGATCTTCTGCAGAAACCCCGTGATGACCTCTGTAAGCCGAAGACGAATTGGACCACTGGCCCAAACACGGAAGCTGGAGCTGGACGATGCCAGCCCTCTCTAACCTCATCGTAGATGCCACCAGCAACTCGCTGAACACCGGCACGACGTGCGAGACGCCTCAGATCCGGCTTGGTGATGCCCCTCGACTTCTGCTCAATTCGGG
kb8_rep_c21608	TGCGGAGAGCTTCGCCCTCGACACCTCGGTAGGCCGTCGAATCAATCGACCATACAAAGACCCGTTTCTCACAACCCACTGTGACGAGGCTGGAGAACAATGGCAAGTACGCCTGTGCTCGTATGGAGCCTGTGTGCTCCTCCAACTTCACCTCGGGGCCAGAGAGGTTGCGGTGGTCCCAGAGGCACACTGACCGATCCAAACTGCCGGTGGTGAACTTGAAAGTGCTAAGCTCCAGGAAAGTCGTGATCACTTTGCTGTGAGCCTGCAAAACCTTCGTCGGTGCGATAGTCGTCGCGATGCTGTGTTCACGCAGATCCCACAACAGAAACCTGCCGTTGTAGTCGGCCGTCACCCAGACCTTCATGCTGGCACTCCACCAGATGTCCAGCTGCTGCG…
kb8_rep_c14103	TAGTTTTGAATGCTGCAGGTACCNCTAGTTNCATAGGCGGCTGTTTGTGTCGCCCTTCTTGTAGTCATTGCAGCCACTCCCCAAGCGGAGTGATGCTGGCAACATATCGCTCCCCACCGATCCAAGCATGCGCCTCGGTGTCCTGCTGGTAGGTGTCCCGGCTGTCTGCCTGCACCAACTCGTTCGTGTCGCCATCCAGTAGTTTGAAGTAATTGTACTTAGCCTCGCCATCTCCCAAACGGAAGGTCGCATCTGCTGTCCACAGGAACTTTCCACCGCTGAGCCAACTGCTCTGAATGAAGCGGTAACCCCAGTGAGGACCATAATGTCCGAAATACCTCTTTGAATACCCTCGACCAACTCGCGTACGGCCGCCATACTTCATGGTGATCTCTAGAT…
kb8_c35054	AAACTTCTCGATAACTGGACAGATCAAATAGCGCATGACATACGCTACATCGAGGTCCCCAAAGCCCTTGTCCAAAGGCACGTTCACGTTGTACCCTCTGGCACTGGACTTTCCGACATCTTCGGCATACCCTGTGCCGGGAAAAAACGTACTATCGTATCTGTGCAGGCTGAAGAAGAGGACGCTGTCGTCGTCCGCAAACACGTCATTTGTTCCGTTTCCGTGGTGCACGTCCCAATCAAGGATGGCGACACGCTGAAGTCCATGCTCACGCTGGGCATGTCGCGCAGCCACCGCTACGTTGTTGAACATGCAGAAGCCAGATGCCTTCTCGGCGCTGGCATGGGTGGCCCGGAGGACGTATCATAGCCATGCCGCATCGTTCACTGGCAGTGTCTC…
kb8_c48303	AAGGCTGCAGCTTGGGGATGGAGCCGGAGGTATGAAGTCGTCTGCATCTGGTCCTGCAAGATCATGGACCTCTTCCAGGAGGGTGCGAACACACTCCACTGTGCACTGCGCGATCAAATCTGGGCTGTAGCCGCCCTCGAGGGCCAGGAAAAGACGGCCCTTGCAATAGTGCCTGGCCAATCGATATAGGCAACGAGTCATCCATCCAAACCCTTCCGGGCTGACACGACACCMTCMRAGSGSWKCWCMAGAAGGGCGTGGATGAAGACTTCAAGTCCTTAAAAGGCTGGTCTGGACGAGTACGCGGGCTTGTTGGAGTCGGCGAAGACTGCAGAGAAGAGCGCAGAGGATGCGGCCACCGAGTTTGCAGTTGAGAATCCGAAGGACTTCGCGCAGTC
kb8_rep_c20928	TTCTTTCCAGTCTTGTCAGGGTAGATCAGGTTGAAGGCCAGCCTCACCTTGGGGTCCCGCGCCTCTGGTGCCACGTCCTTGATCAGGTCCGCTAACTCTCGAAGTGTCACGTCTGGCCAGGCATACACCTGCAGCTCGTCATGGACCGGTTCCTTGCCGCGCTCCGTGAACGCCTGAATGCCGTGATGCTCGCCTATTTTCCGGAAGATCCGAAGCAGGAAAGGACATGTACGCGAGCGATCCAATGTCTTTCGCGGAGGTGGAAGGATCGCCTGTTTGCCACGGCCTTTAGCGGGTGCCTCGCCATAGGGTGCCGCGCGCTCTCCAGTGCGCTCCGTGCGAGCCGCCGATGCCACGGAAGCTGCCATGGCGCCAGTGAAATTCCTCAGAGCCCCGGCT…
kb8_c38705	CGATCAACTCGCACTCGCTGGCTTTTCAGCTCGCTCGTCTTCTCGCGGCTCCGGACACATGCCGGATGCTCGAGTGCCAAAGGGTACCAAAGCACAGCAGGAGCCTTCCAGCAGACGGAGTGGTAACTTCTGGTGTGCCAAGCTCGTGGCATAGATCGCGAGCAGGGAGTTCTGCTTCGGGCTGAGGTCTGGCTTAACTGCAAACGGCTCGTCGGTCCCTCTCTGTTTCTGCGGTTCCAGAAGTGCTTGGGCCACGTTCCCCACACACATCGCGAGCCCGGCTGACGCATAGCCCCCCTTCAAGGCCAAAGAGGAGGCGGCCGTGGCAARGGTCTTGGGCTAAATGCTTAAGTTCCCGGGTGATCTGGCCAAAGATGTTGGGAGTACAAGTCGCATCAC…
kb8_c35494	TCGTCTAAGAGATCCTGCTTGTCGACCGCACCCGCGGGACCAAGGTGATGACCAGGCGGCCGCACGCAGCAAAAGGCGTTTCTAGCCGTCTCGTTGCAGACCTGGTCCACGGCCTCTAAGACCGCACCGGCAGCTCGGCTCGCCGCCAACCAGGACTCCTCAGAAACCTTGGTGTCACCAGCATCGACGGGGAGGTGGCGCGAGTCGTAGCCCTTGGCCTCCTCCACCTTGTCCATGAGCTTCTTCACATACCAGAACTCGTGCACCCTCAGCACATCCACCAGAGCTGCTTGTGAAGCTTCCGGGATCCACCGTAGGTCCCTGAAGTGGTCTGCCCGAAGAACGCCATTCGGCCCACAAAGCACCTCCAGCCTGTGCGGATTTTCAGGAATCCGACTG…
kb8_c16804	AAGATGCTCCGCTACTGCCGGCAGACGGTCACCTCGAATCAGGCATTTCGCAGCTTCACGTCGGGTAGGTTGGTGTACACCCAGTAGGTCACGTCACTCCTTGTTGACCAGGAGGTTTCAAGGCTCTCGAGCACCCCAAGTGACCTCAGTGTCGTCGGCGGAAGCTCGCGTGACGTTACCAAATACTTCAGCTTGGAGTTCTCCTCGCAAAGACGTCGAAGGCACTCCATCGCCCGGTCGTCGAAGCACATGGAGGAAGAAAAGACGATGGTCGAGTCCGACCAGTCCTCCTTGCAAACATCGCCGTTCACCAGCAGGATCTCTTTGTCCTTGCTAACCTGGTGCGTGCGCCGGAATTCCTCTGCATGCCTCATGGCATCATTGTGCCTTTCCTTCACG…
kb8_c47994	GATGAAGGAGCTTGTCCTGGACATCGTGGATCCTGACCAGCTTCTGGTTGCCCCGGTCGAATCTCCAGGGCATTTCCTGGACCTTGCCGGGGCGAAGGATGTAGAGGACTGGCGCAAGATCGACTTCGAGTTAAAGTTTCCCCCACGATCTAAGGATGCACTGATCGATGGCCTTTGCGGCTGGTGGGATGCAGCTTTCTGTGGCGACGGCATGGGCGAAGAGCCTCCCGTGTTATCAACTTCTCCTGCTGCTCCCCTGACTGTCTGGGCTCATTACCGCTTCATGCTCAGTCGGCCATTGCGAGCAGCTACAAGGGACAAGCTRCGTGTCCAAGGCCAACTTCGATCACACAAGCTGAGGGAATCCTACACTTTGACCATGGAGCTCTGCAACGACAG…
kb8_c38813	CAAAGACACAGTCATGAAGAAGCCGTGCTGCATTTGACAAATTCTGACAACACTCCCGTCAAAACCACTGTGCTCAACAGAAAGGACCTTGTGTGGCCAAGCTGTGGTAAAACATCGAACACAAAAGCCATCGACAAAACGCCTGCTCTGGCAGCTCAATGGTTTCGACCATTCCCCGGATCACTTCCACCACCTCTTCCACCCCGTTCGCTGCAGCAACCTGCTTCGCTGCACTGGCCATGTCCGAAGCCTCCACCGCGTACACCTTTCGAGCCCCAGCCTTCGCAGCAAAGATGGCCAGAACGCCAGTGCCGCAGCCGACATCCAAGACTACCTTGTCACGAAAGTCTGCCGCGTTGGTCTCAATGGCATTTCGGTATGCCTGCGTCCTGACTGAGT…
kb8_rep_c2031	CAAAACCGTTCGGCATCGGCTGCCCCATCGGGGCGCCCTGGGCACCGTGTGCGCCATGGGCATCCCAGGCAGGCCCAGGCTGCGGGGTGAAGGCTGCCTGTCCCGGCAGGACATTCTGCGTCTGGGCAAAAATGAGCCTGCTGGTATTGTAGCTGGCTCTGCGCCGGAGGTGCAGCCTGCGGAGCCGCATTCTGACCAGTCCCTGGCGGGCAGTATGAATTCGCAGATGTATAAAACCGGTATTCGGGATCCTTCAGATCGATGCACGGAGCAGAGGAAGATATGTTGGTCCCCTGTATTCTCATGTAGATGCTGATGTAGTAAGACTGCAAGTTGTTCGCCTCCATCTTCAGAGTTCCTTCAACGTGCTGACCGGCGTTGACAGCCAGCGGCGTTTCC…
kb8_s62032	TGCGTCTGGGCAAAATAGAGCCTGCTGGTATTGTAGCTGGCTCTGCGCCGGAGGTGCAGCCTGCGGAGCCGCATTCCTTCAGATCGATGCACGGAGCAGAGGAAGATATGTTGGTCCCCTGTATTCTCATGTAGATGCTGATGTAGTAAGACTGCAAGTTGTTCGCCTCCATCTTCAGAGTTCCTTCAACGTGCTGACCGGCGTTGACAGCCAGCGGCGTTTCCAGCAAGAATCGTATCTGGTACCAGTGAGTTCCTGGGCACGTCGGTGCTGTAGACAGGACCACGGTCTGGTTGGTGCCCTCGAAGAAAGCATCGAACCAACCTGCTATCCG
kb8_c38758	GGGCTGCCAGCATGTCTCGATCATGCTGCTGGCGGAGGGCCACCCCACGTCGGTCCCAGTAGCCTTGCCACAGCTGCACCAGTTCCCAGAAGTCCTCCCTGGAAGCGCCAGCCGCGTTCAGCGAGTCCTCGGAGAGGGCCGGTCCAGAGCCGTGGTCGACTAAACGAGACAGGCCGGACCTGTCACTCATGTACTCCCAACGCCGCAGAGGATCTCCAGCAGACTCGCGAAGAGCTGCAACTTCGTGCAACTCCCGGAAAAGGGCGCGTTCTTCTTGCCAGTAGTCCCTCTCGGCATCGTGGTCGCGAATCTTGGCGTATTCCACGCGGAGATACGTGTTTTTCTTTGCGAAGGCTCCCGGATTGAGCACCCTGGTGATGCGTACCGGCTTCTGGACAG…
kb8_c20782	CAATCTCCACTGGCGAGATCTTGCTCGTCGAGGAGCCGCTGTTTGTGTCTGCGTGGGGTGAAGAGCTGAAGCGGCTGGCAGCGGAGCTGTTCAAAACACTTTCAACGCCGTTGGAGCTTCCACTCGTCACTCAGCTCTTCATCACGGTTTTGGGGGAGATAGTGAGGGGATCCAGAGCTGCTGTCCTCTCACGGCTGTCGCAACTTCGGGGCCATCCAGAGCAGTGGTGCCAGACCGTGGGCAATCTCCATGCAGCACTGAGGGAAGAATTCGGCAGTAAGTTGGACCTTTCTGAACTTCTGGACCTTTATTCCAAGCTTGCTGCAAATGCACATGAAACAGACGACAAGCGTGCAGCAGTTTATTCCATCGGAAGCCTGGCTGAGCACAGCTGCAGGC…
kb8_c38817	ACTCCTGTTTCTGAGTCGACCTCGGTTCCAGACAGYGACCTTGCGCGGGGCCATTCCGACCTTTCCTCGGATCCCGAAGTCGCGGAGAAATGCCCAATTCCGAGTTGTCCAACCTGAGCTGCGACCACTGCGGCTGTTTAGGGGCGCTCCTCCAATGTGGCAGATGCAAGGAGGTGGCGTACTGCAGCTTTACCTGCCAGAAGAATGGATGGAAGCTGCACAAGCTCCACTGTGGTAAGGCTGCTGCATCACCGCAGCAGGTGAGCAAAAGCAAAGCTACGACTCCTCTGCCGGAGTCAGGGAAGCCGGAGCCGCCCGTGGCGCCAAAGGCGCCGAAGGTGGAGTGGTCCTCCTCCGCTCCACTTCGAACGCTGCCTCGGGTGAGGGTGGCCAAGTTGG…
kb8_c10936	GACCGCATCTGTAGCAATCAAAGGAGCAGGTTAGCAGGTCTGTACTTCCAGCGGGTTTTGTAGGCTCAGGCTCGCCAACACCTCCAACATACTCAAACGATGATGTGATGAGGTCCGGCTCCGGTCGAGTCGTGACGCGCAAGCTCACCTTCGCCGAGGAGTTTTGCACTGCGCCGATGAAGACACGAAAGAAGACCGATGTGATCAAGCTGAAGCACATCCCGAAGTGCTTCACCTGCGGCGTCAAGGACGAAAGGCCGTTGCAGGAGTGTGCATGCTGCCCGATGTCGCATCATGTGCAATGCGTCGGGCACACTCCAAAAAAGTGGACTTGCCCGTGGCACTACTGCAGCTCCTGCAGCCGCAGCGCCAACCAAGTTGGAGGGATGCTGATCCACT…
kb8_c36117	GGTTCCATTGCCATCGTCGCTAAGGTTGCTTCGAATCCAGGTTTGATCAGCCCCAGCAGCTAACAAGAGACAGACCACCTCCACATAATCTTTCGAATATGCCAAATCCAATGCTTTCCTGCCGTGCCCATCTGGCAGGTCTATACTTGCGCCGGCTGCCAACAGATCGCGCACAGCATCCATGTTGTTTCGGAAACATGCTAAGTGAAGAGCTGTCTGTCGATCTGTCGCGCAGGTCGACGTTAGCTCCAGCCTCCAGGAGCATGCGCGCGGTACCAGTGTATCCTTGGCCCATGGCCGCATGGAGCGGCGTCGTGCCCGTATTCGTCCGCCGAGTCTTTGTTACGCCCCGGCTGCAGCAGCAACCTCACCGCAGCAGGACGATTCTTGTAGATGGCC…
kb8_c43046	AGGAGTTGAATCGTCAAGTGGCTTCCGAGCTTCATGCTGCTCTTGGGGCCGACGTAGAGGAGGTCATGATTACCAAATGGTCCAGCAACCCTTACATCAAGGGTGCCTGGAGCTATGCCCGAGTGAACTCGTCTGTGGAGGACTTCGATGCTTTGGCACGCAGCATCGGCAAGCTTCACTTCGCTGGAGAGGGTACTTGCAGACTCCTCTATGGAAATGTACATGCCGCCGTGGTGAGTGGAGCTCGCGCAGCTCATCAGCTTCTGAAGCTGGAGAGACGTGAAGAAGACAGCTGGCCACTCTTCAGACGGGACATTCTGCAGCTATGCGCAACTTCTGGGGCAAGGCAGCGAGCCGTGCCGAAAAGTGTGCAGAGACTTCCACTAAGTCAGCGTCCAC…
kb8_c32326	GTAGGAGAGGAGCTGATGCTTTCTCTCTCCTTCAGCCAGCCGCCCCAAGGAGTAGACTCCATGAAGTATGGGCACGGCCTTTGATAGTTTCACCAGCACTTTGGCAACATTGCCCATGCCCAGGCGTTTCAGTGCAGCGTGCTTCCAGCTGGGCAGCGCAGGTTCGAAGGCAATATTCTCCGCCTGCAATGCTCCCACTGAGGCCGTGAGTATGACTGCTGTGCCTCGAAGCGTCTGCTCGTTGACTGTAATGGCGACACTGTCGTTCGAATACTCAATTCGTGACACCGGAGATTGCAAGTGCACCTCCAACCCGGCAGCTAAACGCTGAACCAATGTGGAATAGCCACCTTGCACGAAGCCATCCCCATGCATCTCCCAACCGTCAGACCGATTCGA…
kb8_rep_c7363	AAAGTTGTAACACGGTGAAAAGACCGTTCAGTTCGTGGTGCTTGAAAATCTGGCAACGCGCTGGTATGCTTCTACGGACCTGCAGCTGTTGCGACGGCATTGACAGAAACACCATGTCGGTGTTGCTTGAAAACCGTGAATTTTCGTGCACATCCAGGTTTCGACAAGGCTGGCCAGCTATTGCCGGCGACAGACTGATTCAAAAGCACTCGGCAAGCCTATACAACAATGCCGACACGAAAACACCTGCGGAGGAAATGCTGTAGCTGGCATCACTCGAAGAGCCTGTTGCCATCCCGCTCATAATTTCTGCTGCCGCGCGCTGGCCGGATTGGTAAGCTCCGTGCACGGTAGCAGCCCAGTTAGGATGGGTGTGTTCTCCAGCCAGTGTGAGGGAAG…
kb8_c33545	TGCGCAGTGCCGACGGGGCAGTACGAGTAGGCCATCTTTGCAAAGGGATCGTTGTCCCATCGGTGGACTTCGCTCTTCAGGAACAGAGCATTCAGCTCCGACATGGGCTTGTCGAAGATCACACTGAGCTGCCGCAGGATTTCGGCGGTCATCTCTGCATCGCTCATGCCGAGGAGATGTTCGTTAGCTGTCCGTCCTCCGAAGTAAGCGGTGAGGACTCTTTTGTTCCGTCCGGGCCAAAACACCTGAGAAGACATAGAATGGAAGARAAACGCCATACGTTCGGGCCAGAAGCTGTCTTTGAAGTTCAGATAGACCGTCGTAGTTACCCCTCGGCCAAGCCGCTCCACCGCCAGCCTCTTGCTTTGGGGCAGCTGGGGGTCGAAGGTGATATCTGGA…
kb8_c40549	CCGTCATCTGACCCAGCCTTGTTGGAAACATCGCACGTAGCCCGCGAACCACCTCCATGACAACCTCTTCATCGCTCAGAACAGCATGCTCCTCCCAGTTCGAGTCGCCCCAAATGTGGCAAAGCAATTGGCCTTCGCGGCCATACTTGTGCAGATTGAGGAAGTGAAACCTCTGGTCGGTGGTCTCAAACTGCAAAGCGGCGCCCCGGGCACCCAACACCTCTGACACGAACGGCTCCGAGACGGGCCATCGGAGGACAACCTTCTCGTGCGTCGTTGCTCCGCGCTTTGGCATCGACAGCCTTTTGATGGCAGCAGCTTTGTCTGCCGGCAGCGCGGGGGTGAAGTGGACGCAACTCTCTGGATGGAGTTCGGCTAGGACGYCCGAGGGCACGGTGA…
kb8_c24189	GGGGGGGGCCCAGTGCAGTTTGTTTAAGCCGCAATGGCAGAGCAAGGCGGCAGCCAGCCTGACCCGGCTGTTGTGGCACAAGCTCTTCGAGGGGGAGAGTCGGGGAGGAGATCTTGGTGGATGGCAACCGAAGCCTGGATGAGATCATGCGATGGCGCCGGAACGCACCCTTGCTCTACGACCTCTTCCTGGAGTTTGGTCTGCAGGGCCCCGCCCTTACAGTGCAGTGGCTTGGGGACGATGAGAACGAGGAGTGCACGCGTCTGGCCTTCGGCACACAGGCCGGTGACTCGAAGGCCCAGGTGGTCGTCGCAGAGTTGACGTGTGTGGCCGACACCGATTTCACCACCGATCCCTGGAAGAGCTGGGGCCTGGAGGGCTTGCGGGACTCCTGCGGCT…
kb8_c8521	AAATGTCACTTCCTCATGGTAAACCGACGGGAACGGCCCCTCACCCGGCGCCGATAAAGCTTCACTCGGCCCAACTTCGGTCTTCAAACTTCTGCAGTACAGCATGAGCAGCAAGACGTTGCTGGTCTGTGTAACCAGCTCCCTTTTGCAGACCCCAACTCGAAACTCCCAGGAGTCGGAGATCTGCAAAGCACCGTCCTCCTCACCCTGTGCCAGGGAAGGGAAATGGTCCGAAGGCATCGTCAAGGGAAACGCCGAAAGCATAGTTCGCCAGAGAGGCGCAGTTCTGTGGCGAAGGCGTATCCATCACCCAGGGCCCTGGACAAGGCGTCTGCACCACTGACGAAGGAGGGCTGCAGGGAGCCTTCTGTCGCTGCGGCGTACTGAATGGGGGGCATG…
kb8_rep_c1379	GGCGCATCTGGCGAGAAGTGGCAGGATCAGCCCACCCATGTCCCCCCTGCGCAAAGGCCGGCGTCCTCCTCTCGAACACGCTTTCGCCCATGAGCTGCCTCAGTTGTGTCCCAAGGAATCTGGAACTTTGTCACACAAGGCTCGCTCAGCACACGACGAAGACGAGCCCAGTCCACAGTAGCAGGTGGATCCTCCTGGAGCGCTGGGTCGTCGTAGTCATGGCGCACATAGTAGCCGACCCGGCAGAACTCTTCTCCTCTGTACAAGGCGGAAAGGTAAAGCCCGGCAACTTCAAGCGGGCCACCACTAGCCTCTATGGCCGACTGAGCTGGAGGGCTGGACTCGAAGCGGAAGCGCTGCACTCCCTGTCGCACGCCCGGGCCATCTCCGACATCGATG…
kb8_s64497	TTGCAGTGGCATGCTTCAGCCATGGCGGCCTGCAGCATTTCAAACGTGAAGGTGTTAACACCCACGTCTGACGCTGGCCCCGAGCCGTGCAGAGTCGAAGATGACTTGGTTTTCGAGGTTACTCTGGACGTGATGCAGGAACTGAAGGAAGATCTGCTCTTCCGCTGCATGTACGTGACAGATTCAGCCTCTGGCAAAGCGTGGAGCTAGAGTCCATCGATGTCGGAGATGGCCCGGGCGTGCGACAGGGAGTGCAGCGCTTCCGCTTCGAGTCCAGCCCTCCAGCTCAGTCGGCCATAGAGGCTAGTGGTGGCCCGCTTGAAGTTGCCGGGCTTTACCTTTCCGCCTTGTACAGAGGCCGAGAAGAGTTCTGCCGGGTCGGCTACTATGTGCGCCATG…
kb8_rep_c995	TTTCGGCCTGCTTCCTCCTCCTCCAGCTCCACGTCCTCGTCTTCCTCCTCTTCCTCCTCTTCCTCATCATCGTACTCATCATCTGGGGCGGCTTCGCCGGTATACCAGCGAACGGCAAAAGGAATGATCTGAGTGCGAAGCGCCATGCCACAGTCATAGGCATTTTCGAGTAAAGCCTCTACCATCTCCTCCTGCTCCATCTCATCGTCGCCCATCTGCATGCAAAGCTGCTGGGTGTCAACGTCCTCGGGCAGCTCGTCTTCGTCCTGCAGACTTCGAAAGAAATCGCGGAAGAAAGATTTGCGAGGCTCCAGCAGCTTCTCTTTGTGGGATTTCTTCTTTTTGCCTCCTTTTGCAGGCTTGCCCATCGTGACATCCTGGCCTGCCTTCCAGTTGGGG…
kb8_rep_c155	TGGCATCCAATCTAATCAACCGAAGAAGCTAAGYCAAATTCAGCACATCGCTAAGGACGGAGACCGACTTAAAGCTAGAGCCAGAAGGCCAGATAGTGCTACTGGTAGCTGACAGCTCTGGCCAACGGAGCTGTTCACAAGGCAAGTAAGGCCACAAAACCTCAAAGAAGTCCTACTGCTGCTTGCACTCCTCCTTGCCCTCTCCAGGCGGCCCATCCTTCTTGCCCTTCCTTGCAGGCGGCTTGAAGCCCTTCTTTGGGCGTTCATCCTCGTCCTCGTCGTCATCCTCGTCATCGTCGTCTTCGTCCTCATCCTCGTCCTCCTCTTCGTCCTCGTCATACCCATGGTCCTCGGGAGCCGCTTCTCCAGTGTACCAGCGTACAGCAAAAGGAATGAGCT…
kb8_s62558	GGATCGGCATTCCCTCTTTCAGATGTCGGAAGAATCCGCGGAAAAAGGAGTCCCGCGGTTCCTCCTTCTCCTTGCCCTTCTGCTTAGCCTTCTTGGCTCCTCCTCCCTTCACCTTCTTCGCCACCTTCTCAACAGTGACATTCTTCCCTGCATTCCAGTCAATCTCGGCAGCCTTGATCTCTTTGGCAGAGACTTCCCCAGTGTAAGGTGAGGCTTCTTCAACATGGTACTCCTTCCACNGAAACTCCGTGTTGGTGAAGTACGGGTTCTCCACGAAATGGAAAATCAGCTTGAACCCCTTGGAGATGTCCGCTTCATCCAACCAAGCTTTCGTGATGTCTTTGCAGTAGTCGAGCACTGGCTCGTCCCATTCCTCAATGTGCTCCTCGAGGGCGGGGA…
kb8_c21948	CGTTTCTGCTTCTGCACATCCAGGATACGCTCCTCCACTGTTCGCTCCGCAACGAAGCGGAGGGCACGCACAGGGCGACGTTGGCCCAAGCGGTGCAGTCGGTCGATGGCCTGGTCCTCCACGGCAGGATTCCACCACGGGTCGATCAGAAGTACGAAGTCTGCCGAAGTGAGATTCAAACCTGTGCCAGCTGCCTTCAGGCTGCAAAGCATGACCTGAATATGCCCATGCCCCGCGAAGCTCTGCTGCGCCTGCACGCGCTGCTCGTGCTTCAGGGAGCCGTCTAAACGGACGAAAGGCAGATTCCGCCGGAGGAGTTCTGCTTGCACCAGGTTCAGCATGTTGGTAAACTGGGAGAACACCACCGCCTTGTGCGGCTTTTGCAGGTGCTCGTCACTC…
kb8_rep_c24154	TTCCGCAAGTGACGAAGCGCCAGCAGTTCACCTCGGGCTTCTGTTGGCCGTAGCGACGACAACGAGCAATTGCTTGGGCCTCATAAGCCACAGCCCGTTCAGCGGAGGTCGCATACATCGGGTGGACGAAGACGACATGGTTCGCGGCGGTGAGGTTCGTGCCGCTGGCCGCATGTTCCAGCGAAAGGAGCAGGGAGCGACTGCCGCCATCTGCGCCATCGCCATCCTCATCCTGGAAACGGCGGAGCACCTCCGCCCGTTGGAAGACGGACCCGACCAACTCCAAGTGCGGCACACCCAAACCATTCAGCGCAGCAGAAACACACCTTTTCAAATCCTCCCATTGGCAGAAGACCAACGCCTTTTCACCACGTTCATGCACTTTTTTCAAGTGCACCG…
kb8_rep_c15174	TTTGAGGCGACAATAGTACTCCCGAAAGTAGTCTTGGACGGCTGTCAGGGCATCTGCGGCTGACCTGTCGTCACTGCGCTCAAGAGACGGTGACGGGCCCCAGAGTCTGCTGACAAACGCGTAGCTTCTGCTGGTGGATCTCGGACTGCCTTTGTTCGGTGTCGTTATTGCGAGAGAAGAGCTTGACGAAGTAGACGTGCTTGTGCGCCGAGTTCAAGCGATGAATGCGGTTGATGGCCTGCTGCTCCGCCGCGGGAGTCCACCACGAATCCATCAGAATCGCCACCTGTGCGCCCGGAAGGTTGATACCTGACCCTCCGCACTTCATGCCCAGAAGCATGACCTTCACAGCTGGGTCATTGTTGAAGCTGTCGATAATTTTGCCACGATCTTCCGGCG…
kb8_c11269	TCTCACCCGCGCGTACCGAGCTGGAAGAAGTGCTGCCACGTTGGACAGCTCTGCACTAACTATCGCCAACTGCGGAGTATCAGAGGATACCTCCTGTCCAGTAGCGTCTCGAGCACTGCCCGAGCTGCACGTTGTCGCGTGTCGAACGCCGAACAGCGTGGCACCATCACCCTGAAGCGGAGAGCCACCATGCCCCCTTCCGCCTCAGGAGGCTGGGCCATCCTAGARAAGTTCATGAGACCCGGAGGAGACGTCGACGAAACCGGATACAGCGGATCCAATCACGAAGCTTGGCTTTCGGAAGGCCTGGATATCTCGTTGCTGCCGCCACTGCTGCCTGTGGTATCTGCGCCCTCCCCATTCTTGGGCGGGTCTTCCTTGCCATTTAGCAATTCTTGA…
kb8_c16468	TTGAGGCCAAGAAGTCACGGGCCCGACCTGGCACAGCTTCGTCGCAGGTGGGTGCAGAGACAGGAACCATCCGCTTCGATGCTTGTGGTCAAGAGGTGGGGCGTTTCGCAGCGGACGCAAACAAGACTTTGGTTCCACTCCTCGCCCGGCGGCTCATCGACGTGGAGGCGGTGGTTGGCAGGGATCCACTCCGAGCTCTGGACTTGGGCACCGACCTACCGGTCGTGGTGCGCGTGTCCTTGCGGTCTGTTGCCTTGCGAACCCCGGGGCAGAGCACCAGCACTGCCAGCACTGTCACTGCCCAGACTGGCCAGCCCGTGGAAGCAGAGAATGCTAAAAGCAAGTCCAAAGGACAGAATCAGAAAGCAGTGCACAAAGAAGAGGCTGACAAAGAAATTC…
kb8_c32662	TCTTTGGTGGAGGCTGTGAATGTGCTCTTCGACTGTATGCCGTGTCACAAAGCGCCACACATGAACTTCGCTCCTCACTTGTCCAACACGACGAACTCGAGCAAGCGCCTGCTTCTCGTAGGCGACTGCGGTGCTAAGTGTGTCGGCATTCATGGGATGCACAAAAAAGACATGGTTGGCTGCTGTGAGATTGGTTCCTGATGCCACATTGTCCAAGGAAAGTAGCAGGACAAAGCAGTCCGCAGCTGTGCAAAACCTTTGCATGACTGTTGCCATCGCCCTGCCACCGCTCCGACGTGGAAGCTGCAGAACAGGCAGCTGGTGAGTCCGAAGTGCCTCTGCGACTCTGTTTTGCAACCCTTCCCATTGTACAAAGACGATGGCCTTTGCAGTGGCATC…
kb8_rep_c11708	CTGTACAGAAACAAAGTCCAGACCTCCGACTATCGCCTTTGACACAAGGCGTCTGCCCTGCGCTCCTCGTTATGGCAGTCGCATCTCGAGTCTACCCCACTCAAGTTCTGCCCTGAAGGGGGAGGTGACAGCAGGGGGTGGGCAGTTGCTCCAGGGTAGGAAAGATATCTTGGGCCGAACCTGCAACGGCACGGTTCCTAGTTGACCCTAGTTAAAGGCCCAGCTCTTGGGCAAACTCGTTGCAGACTTCGTCTTCGAAGCTCTTGCGCTTGGATTCCTCAAGCTCCTCGCCTTCGCTCTCTGAGCTGCCACTTTGGCCTTGGCCTTCCTCGTCCAGTCGGGCTTCCGCTTCCTCGAGGGCACTTCTCTGGCCACCGAACTCGTAGTCCAGCTTCATCT…
kb8_c10057	CGACGGCGAGACGCCAGTACCACCGAAGCCTCTCCAAACATTCACGTTTGGGAAGCACAGAGGCCGAAGTTTTCAAGATGTGGCGAACACGGATGCAAGCTACTGCAATTGGGCGCTGACAATGGAAAACCCAAATGGACAGCTGAAGGAGTTTCAACAGTATCTCCAAAGGGTTCAAAAGAGAGTGCCTAAAGCGCCATCCGCTCCCGCTGCTGCCCGTGCCCCCCGACCATTGGCCACGCCACAAAAAGGGCAGCTCGCAGCCGACATCACACTGGTTTGCGAGCTCATCCAAGAAGATCARTTCCTTGTGCGTGCTGAAAGGTTGGGCAGCAAGGATCCGGTGTTTGTGCCACCGCATGTGTGGCAAGCAGTGGGAAGACAGGAGGGCGCATCCCT…
kb8_s58521	CCTCGGAGTCGACCGGCGTTCCTGGCTCTTTCCCCTTCACAAATACAAGGCTGTTGTGACAGGCTTGGAGGAGCTTGGCCAAGTGGAACACATCCCGAGTTGGGTCCTGAACTTGCTACAAAAAGCACGGCGTGCTGCGGGCGATAAAGTGCAGGAGGCCCGTTTGCCACCGAAGCTACTTCCCTACCAACTTGAGGGTGTACACTTCGGCACAGAAAAGGCAGGGCGTGTCTTGATCGCGGATGAGATGGGCCTTGGAAAGACCCTTCAAGCACTGGCTCTGGCTGCTCAGTACAGAGAAAGCTGGCCCGTTCAGCCATTGCAGTGCCTGCTCTGGCTGAACGGGTCTTACGCCGTGTGATGTGC
kb8_c27073	TCTAGCTCCTCATCGCATGCGTGGCTTCTTCCTCCTCTTTTTCTTCTTCTTCCCGCCGTTGTTCTCCGCCGTCGCTGTCGAGGACTCTTCACGCTTCAACTTTGTCCCTTCGGAGATGAAAAATTCTAACCTTCGCAGCTTTTGTTCATCACCTTTGCAGCGCCTCTGTAGATCCTCGTGGGTGTAAACCTTCCCGGTCTTCAACTTGAGGCCTAGGTGAAGGGGTGCCAGAATCCTGTAGCCAGCCGCAGCCGAGCTGCTCGGCATCGCCGGCTTTTGCTGCTGCTGCTGCCGCCGCCGCCGCCTTCCACCGGCTTTGCCACCTTTGGAAGATTTGTTCCCTTCTGCGGCGCGTGGACGCTTGCGTGGTCGCACTCTCGCAGAGTTACCACTGCGGCA…
kb8_c31992	TCAGGTGAGCCCCGACCACCAGCAACCAAATAGTACACGAGCACTCGTCTGGCTTGCTGTCCCATCCTGTGTATCCTCGACTCTGCTTGGTTGAGCGCGCTGGGTGTCCAACACAACTCGGCGAAGATGCACGTGTCAGCAATGTCAAGATTCAGCCCGGTGCCACATGCTGTCAGCGCCAGAACAGCAAAGCGACAGCGATCCGCTGACTTGAACATGTTCAGCTGCTTGCTCCGCTCGCTAGGACTCGTTTCGCCCGTGAGGTGGACCCACGAATCGCCACAGCTGCCCTCGCCGAGCTGCTGCTTGAAAAACTCCGCCAACTTCTCATGGACGCACTTGTGGTGAGCGAAGATCAAGACTTTGGTCTTCACCCCCGCCTGCTCATCAAAAAACGAG…
kb8_c50654	CAATGTGCAAAGTCCGCGTGCGCCATGCTTGACAGCGTGAACGCACTGCAGCAAGCTGCATGTTTAGCATCCATCGAGATCTGCGCGCCGGAGACGGCACGGCTTTACTTGCCCGAGTTTTGCGCAAGACTGGTTTCGAGGCCTTTCAACAAGGCCCTGCGGCGATTGGAGCCCGAGACGGGGGTGACTTTGACCGTCGCAGCAGACGATCAGCCAGGTTCGGATGAGGCGATTCCCATCGCATGGACGTTTCCTCTGAAGGACGTGAGCCCGGTACAGGCCTGGCTCCAGGCCCGGGGTGGCAGCGAGAATCCGAGGATATTGCTGCCCGATTGGCTGGAGGATCTCTACCAGCCCCCTTCGTGCCAGACCACTGAGGAGCCCACCTTTGCGCCGACT…
mf105_rep_c1008	GGGCTCAAGCCTTCACGAGGTGAGAACAAGGGCACTTGGCATCGACACATTTTAGTACTCAGGTGCCCGGGCTTTAACCTGTGGCTCCGGCCATGGCCGACAAAAAAGATGACAAGAAAGGTAGCTTGACTTCCAAAACTCCGGAGGGCAGTAAGAATTCACCAATGCCTGCATCTCTGAGTGGTCAAGCAACACCTGATAATAAGGAGGACAGCAAGAAGACCAAGGACAAAGGTGCCAAGAGCCTTCAAGAATCCAAACAAAGCAAGTCTGAGGTCTACAAGAATCCGAATGCAACTGGTGCAGCCGAGGAGGTGTTGCCAGAGGATAGTGAGGAGGTGCATCAAGCCACTCCCGTATCCAAAAAAGGCCTGGAAACTCCAAAGGACAGTGACAAGA…
mf105_rep_c45850	CCGCTTCTTTTGGTTTGGTCCCGTTCCAAAACAAATCCACATTCTCACATCGAATCATGTGAGCCACGACATGAAATAAATGTACAGTCAACTCAATCAAGCCAATCATGAAATTTTCAGCATTGGTCTCTTTAGTTTACATGGCAACTACCCCAAGCCATCAAGATGCTGAAATCAAATCAGCTCACTCACTCACCAACCACGGGCGAAGTCGGGGGTGAAGTGTGTCGCACACTCTGTGCACCCGTGGAAGCTCCGGTAGACACAGCTCCACTGACAGGTGCATCCCCAGCTTCCAAACCTCGAGCTCGACGGCTGGACGGCTTCACATGGTACTTCTCAGATTCTTTGAGACGAACACCAGGATACAAGGCCTTGTTGATGTTTGGCACAACACCT…
mf105_s66589	ATTCACCCCACGACATTTGCAGATTGCCATTCGTGGAGATGAGGAACTGGGCAAAGTTTTGGGTGAAAGGGCCACAATTGCAGGTGGAGGTGTTGTGCCAAACATCAACAAGGCCCTTTGGTATTCCCTGGTGTTTACGCCTCAAAAGAATCTGANAAGTACCATGTGAAGCCGTTCCAGCCGT
mf105_c38031	GCATCCACCGGTTCCTCAAGTCGTACATGGCAGCAAGGTGTCGAGTCGGCGGTTCTGCGGGCATACTTCACGGCTGCTGTCATGGAGTACTTGGCAGCAGAGGTTCTGGAGTTGGCTGGCAACGTGTGTGCGGACTACCCATCTCAAGCGCATTACGCCGCGGCACTTGCAAATCGCAATTCGTGGTGATGAGGAGCTTGCGGGCTTTGTCAAGGCAACAATTGCTGGAGGTGGTGTCATCCCGAACATTAATCAGTCCTTGTTCCCCGACGTTCGACTGCGCGAGGATGAGACCTACAAGGCGAGCAAGTCCACCGACGACAGCTTCGTCATGGATCCTGGTG
mf105_rep_c2416	TCTATTNTATTGTATCTCAATTCTGAGATCGACTGGCCATGGTTCGGCCCAAACAGCCCAGGGCTTTGAGCGAGCATTTGGACAGTATCCGGAGGAAGAAAAAAGAACAAGATGAAAACAGCAAAGGCAGATTTAGTTCTGGCCAAAGGGCTTTTATTGAAATTCGGTACTATAGCCATTCAACCAACTTGCAGATCCCCCATTCTGCAGCACAACGTTTAGTGAAAGATATTTGTCAAAAGATTTCCACCGAGAAGCATGAGCAGTGGCGACGTGGCAGGGTGAGGTACATTGACAACTGGGAACCTCCCACTATGTACCGCATGGAAACCCAGGCTCTTGCTTGTTTGCATGAAGCAATGGAAGGTCTGATAGTCGCAATGATGGAGGAGATGAATT…
mf105_rep_c36729	GAGTCTGTGATGAGATTCCTTCCACAGCATTGCGAATCTCGCCGGAGCGATGGATATTTTGTTGTATGGCGTCCTGAGTTGAATTGGCGAGTTCCAAGGCATTGATGTTGAGGCGCTTGAGGTCACCCAAAGACTCTTTCACCATCATACCATTCTGCCAGTGAAAGATTATTTGTCAAAAGATTTCCACCGAGAGGCATGAGCAGTGGCGACGTGGCAGGGGTGAGGTACATTGACAACTGGGAACCTCCCACTATGTACCGCATGGAAACCCAGGCTCTTGCTTGTTTGCATGAAGCAATGGAAGGTCTGATAGTCGCAATGATGGAGGAGATGAATTATGTTGCCATTCATGCCCGCCGTGTGACCATCATGCCAAAAGACCTGCA
mf105_rep_c9332	TGGCAACGGACGATTCAGTTCTGGCCAAAGGGCTTTCATTGAAATTCGCTACTATACCCACGGTACCAACTTGCAGATACCTCATAGGGCAGCGCAGCGTATAGTGAAGGAGGTTTGTATGAAGATCTCCGCCGAGAGGTATGAGCAGTGGCAACGTGGCAGGGTGATGTACATTGACAACTGGGAACCTCCGGAAATGTACCGCATGGAAGTCGAGGCTCTTGCTTGTTTGCATGAAGCAATGGAAGGTCTGATAGTTGCAATGATGGAGGAGATGAATTATGCTGCGATTCATGCCCGGCGTGTGACCATCATGCCGAAAGACTTGAAATTAGTTGCCTCAATCACAGGCACCAACGCCTATCAAGGATATGGCTTACACCTGGCGCAAGGGACCGG…
mf105_c40341	CCAAGCCCGCCATTCGACGTTTGGCCCGCCGTGGTGGCGTGAAACGGATCAGCGGCTTGATCTATGAGGAAACGAGGGGTGTCCTGAAGACGTTCTTGGAGAATGTTTTGCGCGATTCGATTACCTACACGGAGCACGCCCGACGTAAGACCGTGACGGCCATGGACATTGTCTATGCTCTGAAACGCCAGGGACGCACCATCTACGGATTTGGGGGATGATCCCAGGGCCGAGTACCTCATGGAGAAGTGAAGGGGGKTTTTCTACTTGCTATGAACCACTGCAGCAAGCTTTTTGGGAATGGTGTGTTTCGGGACTTGCGAAAGCACATGCGGAGCCCCATTTGCCAGCTTTTCTGCAGAGTGTCCCATGGAGGAATCCCAACATGCAGGAGTCTTG…
mf105_rep_c2539	GGTTATTCAACKCWGATGCGGAGTTGGAGAACTGCAATCAAAAGATGAAGCAGACTGAGGGATCTCACTTGGAGATCACAGGTCCTCGACTTCAAATTTTGGATGGCCCCGGTGGTGGGCGAGTAGCTCTTGAAAAGGAGGGCATGGCCATTGAATTTAAAAACAAGAATGTCTTCTCTTGGCTTCCAGCTGGGCAAAGCTCCGATGCTGTGATTCACCGCCCGGATCTGGAACTTTCCATGACGTACGGTGGTCAAACACGTTTGGGTCGTGGATACTCCAAGAGATATTTTGGGCACTATGGTCCTCACTGGGGATACCGCTTTATCCAGAGTAGCTGGCTGGGCGGTGACAAGTTTTTATGGACTGCTGATGCAACCTTCCGCTTGGGTGATGGTG…
mf105_rep_c50253	GTAGCTCTTGAAAAGGAGGGCATGGCCATTGAATTTAAAAACAAGAATGTCTTCTCTTGGCTTCCAGCTGGGCAAAGCTCCGATGCTGTGATTCACCGCCCGGATCTGGAACTTTCCATGACGTACGGTGGTCAAACACGTTTGGGTCGTGGATACTCCAAGAGATATTTTGGGCACTATGGTCCTCACTGGGGATACCGCTTTATCCAGAGTAGCTGGTTGGGCGGTGACAAGTTTTTATGGACTGCTGATGCAACCTTCCGCTTGGGTGATGGTGAAGCCAAGTACAACTATTTCAAGCTTTTGGATAGCAGTGGAGGGCTAACTCAAGCAGACGAGCCGTGATACCTATCAGCAGGACAGCGAAAGCGTTCGCAACCGATAGAAGGCAAGAAATTT…
mf105_c39924	GGAGAATGCATTGAAGAAGATGGGCAAAGAAACAGGCCCTTTGAGTGTCTCTGACCTGACAGCACTCGGGCACTTGGATCAATATCACTATGGCGGGATTGAAGCCAATGATCATGTCATCCAGCTGCTTGGTATTGATGAGACAGTYCATTGTTTGGATGTGGGCTCGGGCATTGGAGGACCTGGCAGGTACATCGCCAGCAAGACTGGCTGCCGAGTGACCGGTGTGGAGCTGCAGGCAGATATTTGCAGAGCTGGACAGATCCTCACTGATCGAGTTCCTGAATTGGTAGGGAAAGTTCAATTCAAAAATTGGAGACATCATTGCTCTATCCAAAGCCAAGGAAATCGCAGATGAGAGCTTTGACCATTTCTTGTCTCTGCTGGTTTTCCTGCATA…
mf105_rep_c14782	ACGGGGTGGCAGCTTTTTGTCGCAACTTGAGGATCGGACTGAGAGGTTCGTGTAGGGCCCGTTTCTTTGCAATGGGTCCAGACCAGCCACAGGTGCAGGCTGCAGGCGTGGGGCTACCACGATGGCCAGGAGGCTGGCATGATATGCTCCAGTACCACTTCTTCTTCGAAGATATGTTTGTACAGGCACGGGTGTTCTTGACCCCTAGCGTGGAGGAGCATTCCCTTTGGATCTTCGATCATGCAACACAGAAGCTGATCGAGTTGGAGAACTGCAATCAAAAGATGAAGCAGACTGAGGGATCTCACTTGGAGATCACAGGTCCTCGACTTCAAATTTTGGATGGCCCCGGTGGTGGGCGAGTAGCTCTTGAAAAGGAGGGCATGGCCATTGAATTTA…
mf105_rep_c28621	GATGCAGTCATTCATCGGCCCGATCTAGAGATCACCATGAAGTATGGCGGCCGTACGCGAGTTGGTCGAGGGTATTCAAAGAGGTATTTCGGACATTATGGTCCTCACTGGGGTTACCGCTTCATTCAGAGCAGTTGGCTCAGCGGTGGAAAGTTCCTGTGGACAGCAGATGCGACCTTCCGTTTGGGAGATGGCGAGGCTAAGTACAATTACTTCAAACTACTGGATGGCGACACGAACGAGTTGGTGCAGGCAGACAGCCGGGACACCTACCAGCAGGACACCGAGGCGCATGCTTGGATCGGTGGGGAGCGATATGTTGCCAGCATCACTCCGCTTGGGGAGTGGCTGCATGACTACAAGAAGGGCGACACAAACAGCCGCATGCAACTGCGGTAC…
mf105_rep_c24327	GGTTGCGATGAGCGATTGGAGGCAGTGCAACGTAATGCTTGGCGCTTTGCAGCGCAATAGGTAGGGTAGACAATTTTACAAACGAAGAACAAGCTGTTGCCGTGCGAAAACCTGCTGGCAAAACCGTCCTGGCTGCAAGGTGGCCATCYTGGATTTTGGATGCACACTTTGGAGATGGAACARCTTGGCACTTTTACGAGGACCCAAATGTGTTTTGCATTTCCCTGCACTTGGATCAGTCCGACCTCCATTTCTTCCCCTTTTTGAAGGGCAAGGTGGCAGAGAGAGGATCTGGCATTGGGAGAGGATGTACCCTGAACCTTCCTTTGCAAGAAGGTGCCGGGAATGAGGAAGCATGGCAGTTGCTGGAGGATTTTGCCTTTCCCTCTTTGCAGGACT…
mf105_c18239	TTTCATGCATTTGTTTGCAGAAGGATTCTACCCCTCATCGGGTTCAGCATCAGAAGTTGGAGCTGAAGCTGGGCTTGGCTACACGGTGAATGTTGCCTTGCCGGAAGGTTATACCGATGCCTGTATGCTTCGGGCATGTGAGGATGTGCTTGTGCCAGCTGCCCAGCGGTTTCACCCGGATTTGCTGCTTGTCAGTGCAGGTTTTGATGCGGTGAGTGAGGACCCTTTGGGTGACGCTGAATGTACGCCTGATGGCTTTGCTCGGGTCACCCGATTGCTTTGCGGCCTTGCTCACAAGCTTTGTGGCGGCCGTTTGTTGTTTGCCTTGGAGGGCGGCTATAATCACGGTGCATTGGCATCTTGCATGGCAGCAGTTGCACAGAATCTCTTGCATGGCGT…
mf105_c14104	CGGAATCGTATTTGTTGCAATCCAATACGGTCCCCCGGAAATCTGTCCCATTGGAAGGTGAAGGAGTAGTCGTTGCCTCATCTTGCTATATTTCGCCCGTGGAAGGGATAGATCCTCCACAAGTACCCCATATAAGTAGTGCCACCGGAGAAACTCTCCATGCATAGCTGGAAACAACACCCGAATCTCGTTGGCAGAGACCAGGATCTCGCTGGGCAAGTCTGCCATCGGTGAAATTGTCACCTTGAGTTTGCCACCAGACACCTGCACCATGGTGGAAAATGTTTCCTCCTTGGGTCCATCTGATATCACATCGTTGACCTCACTACCAATGCCGTTGTCTGAAACCGTAGAAGTCTTTGCCTCCATGGATTCTGAGCGCTTTCGTTCAGATTTCGA…
mf105_c13205	CCATGCATGTCTTTTGGAATTCATGAAGAATTCCCTGACGCAGCCAATGTGCATCACCCTCTGTAAGTGAAGACAGCTTGGGTTTGAGGCATTCACCAAGGAACTAGTCTTCATTTAAATTCTTGGATCCCTCGCGTTTCCGCTTTCTGTGCTTACCACTGAAAGGTACGAGAGCAGAAGAAGTACCATCCATCAAGCGCAATGGCAAGAGTCTGTGCACTGAGCGTGTTGACCAAATCGCCTTCAATGAGGCTGCCAATGGCTCCTGATCATTCAATTTGCATGCTTCAACTAGCTCTGAAAGGGTCTTGCATGCATCATCTTTGGCCTCACTAACATCCAACAAGGTCCCTGCAACAGCACCAACAGCATCCGCCAATGCCGTAGTATCATAGCCAC…
mf105_c28188	GCCGGGGTTCATGATGAAAGSCATATCGCAGGATTGGCCAAGTTGGCMWTCCTTGGCTGCCAAGTCAGGTAAACCACAGTTTGTGCCACATGGTCCTGTGTGCATGAACGGGCCAAGACAAGAAGTTCGCGTTGATGAAGACGTTTCATCTGATGATACATATGTCACTGCTGGGAGTCTTGAAGCTGCAAGACATGCAACTGGAGGTGTTTTGCAAGGCATCGATGAAATGCTATCAGATGAAGGTTTACAACGCGGGTTGGTTTTGTGTCGTCCTCCAGGGCATCATGCGAGCAGAGCGCGGTCCTCTGGCTTTTGCTTGGTGAACAATGTTGCTATTGCTGCACAATATGCACTTCAGCATGGAGACATACAGCGCGTATTGATTTTTGATTTGGG…
mf105_rep_c9833	GGCTCAAGTTTGTGTTACGTTTGATTTGAAAGCTGACAAAGTGCCATGGATGAAGCTGACAAAGCCGCTATAGCTGCAGCACTGCAGGAGTTGGGTGAAGACTTTGATCCAGATGCTGGATTTCAAGTCGTGCCCTTGACCGAATGCCCTCATGTCACAGAGCTCCCCGCCTGGGAAATTTCGATGAAAGCACGGTGTTCGGTTTGCAAAGAAGATGAAGTATGGATATGTGGAACGTGCGGTCAAATTTTGTGCTCCCGCTACAAGAATCAGCATATGCTGGCACATGCACAGGAGCACGATCATTCTGTCGGTTTGTCATTTTCGGATCTCTCGTTCTGGTGCTTCAAATGCAATGCATATTTGGATGTTTTTGCCATTCCAGAGCTCCACTCCTTA…
mf105_rep_c6224	ATGGTCGGGCTCGGGATGGACCATATGACCGGCCCACAGCTAATGGCACAGCAAGGGGGGTAGCTGAGATGGGAGCAGATGGCAAAGGCGCCGGTCGTGGCCGGGCAGCCATCTTGCCACCACCCAAGAAGACCTTGGATCGTTCACGGACATGTCCTTTCCTGCTTCGCATCTTCCGCAAGATCGGTGCACACCATGGAATTGAGGCCTTTGCAGAGCGTGGCAAGGAGCCAGTGGAGTGTGAATTGCAGGTGTATGCTTGGCCTGATGTGACCTTGCGAGAGCTGGCGGATTTGATCAAAGATGTGGCACCAGAAGCGCGGGATCCGAAAGTTCGCCTTGCCTTCAATTTGATCTACCCCGATAAGAGCGGCAAGAACGTGAGCACCGCCTTGGGCA…
mf105_s63238	GAAAGTGGTGAAGCTGGTGAAGCTCGGTGAGGCCAAGGTCCATCGGGTTGATCAAGATCGGCTCACAAAGCCCAGGGCGTTGGCTTTGCAACAAGAATTACTCAATACCTTCACGGCACCCAAATTCCAAAAAAATTGAACGAGATAGCCAGTGGAGTGTGAATTGCAGGTGTATGCTTGGCCTGATGTGACCTTGCGAGAGCTGGCGGATTTGATCAAAGATGCGGCACCAGAAGCGCGGGATCCGAAAGTTCGCCTTGCCTTCAATTTGATCTACCCCGATAAGAGCGGCAAGAACGTGAGCACCGCCTTGGGCACGGTGACATGCTCCAAGCGTGGCCAGGATGATGACAAGGCACTGTCATCTTCGAAGTTTCAGACAGGTGATTTGTTGGATTT…
mf105_rep_c24164	GGCGGGTCGTGAAGAAGAGGTCTCCTTCAACATTGCAAAAGCCAATGCAAATGGATGGCAATTGGAGCCAGACATTGGTGCTCGCCTACTGGCTTCCTTGGACCTGGGTCCGGAAGACGTGCTGGTGGACCTGGGCTGCAGCACTGGCGCCTTCGTGATGCTGGCGGCGCGTCTCTCTCCTGTGCGTGCCGCCATCGGCGTGGAGATTTCCAAGGCGAGGTACCTGGAAGCCCAACAATCTTTGGAGAGATTGGCCAGAGTAGCGCCAGATGCAGCACAAAAGGTGGCCTTCCTTCACGGAGATTTCAATGCACCTGAAGGAGACATCAATGCAGCATTGCACCAGGCAACAGTGGCGTACTATGCTAGTTACAGCTTAGCCGATTACAACATGAGCAC…
mf105_c15036	CCCTGGTGATTTGGTGGCTTCGGCGCTCTGGCAGATCTGCAGCTGGAAAGAAGTACAGGACGGACAGACAGAACGTCGAGGACTTTAACAGTCGCTACAGTCTGCTGAGCTATGCCATGATGGCCAGCGATGCAAAAGAAATTCACCTCGTTTCAACGGGCGATCCAGAAATCCATCAAGAGCTGCAAGATCAAAGGAGAAGATGCCATTGTGTTGGAAGTGGGATGTGGAGCATATGCACCTTTTGCCAGACTCTGTGCTGATGAAGGTGCCACCCAGGTCTTTGCCATTGAGGGCAACACTTGGGCAGCTGCACGAGCTGCAAGGTTGACTGATGAGAAGGTTCAGGTCTTTGCAGGCCTTTCTCAGCAGCTGCAAGTTGATGAGCTTCCTAAGCAA…
mf105_c38478	GCGCGATGTTCAAAGGAACATTTTCGACAACCCATTGTGGATTACATCAATCCCGAGTGCTTGGTATCCAAAAGCATCGAAACGAGGTTTGATTTCATGTCCATCTCAGTGGAATCTTTACAAACGATTGAAATTCCTTTTGACTTCGAAATCTCGCAACCATGTTTGGTGCATGGCTTGGCAGGTTGGTTCGATGCTTATTTCGAGGGTAGCAACTCCACGGTGATTCTCTCTACAGCTCCGTGGTGTTCTGGGAACCCCACTGGGTACCCAGATCCGATTTTTGTTGGAGGTTCCCCTAGCCGTCAATGCTGGGCAGCATGTAGAGGGCACCTTAAAGATGGAGGCCAACAGCCTTCAG
mf105_c13273	GGCCGACATTCCGGGCCGTGGCAAAGGATACCTGGCCAAGCGGAAAAATCAAGCGTGGGGAGGTACTTCTTTACGATGTGGCCACCTGTGCTACTCTGGTGGGCAAGAGTGACATTGCAGAACTAGAAGCCCAATGTCGAGTCGGTTCAAAAGGGGGCGCCTGGACGAGGTGATGTCCCTGACTCACGGAGCTGGATCAGACGATTTACCCGGCATCATCCAGAATAATGTGTTCCAAGCTACGCGGGACGTTGACTACTGTGCCCTCTTTGCAAGAGTTGCCCGATTGAACCATTCATGCTGCCCAAATGCATTTGTTGATTGTTCACGCAGCCGCGCTGTTGTTCGTGCTTTGGTCGACATCAAGGAGGCGGATGAAATCTTGATTTCCTATGTGCC…
mf105_c27125	GTCAAAGAACTCTGCAAAGAGAGGCCTCGAATTTTATCTTCCAGCCGCTTTGGTACTGGGCAGCCTTATGTTCTTTGAAACCAAGCCTGCTAACAGAATGCTCCAAACTGCCGGCTGTAGACGAGGATACTCACAAGAAGTTGCTCCTTTTGTACAGCATGGAGGTCTCCAAAGCTAGTGAGGCTTCGAAGGTCCTGGTTGAACATTTACAGGAGATGAGGTGTGATCCATTGGATTTGGAGCGATTGCTGCAGGTCTGGATCTTGAACTGTTTCGAGCACACGGATGAGCCGCTGGGCTATTCCACATACTTCATGTCGTCGTTCATGTCCCACTCCTGCTATCCAAATGCTGTTTGGCACTATGTTGAGGACAACTTCGTCTTGCGAGCCAGGGAGA…
mf105_c15103	AAGCAGTGGTATCAACGCAGAGTTGGCCGTAGGCGTTCCCTTTTTTTTTTAGTTCAATTTTTTGTTGGGTCCAACGCCGCCCATGTTTCAGCAGGAGTTGGGACCTATGCCCATTACGGTCGTCTGCACATCATCAGTCGAAGCTTTCTTTGGCTATGGGGCTCCTCACTTCATGAACCAGCTTCCCAGGTCGCGGACCCTTTCTCTCCGAGGTTCTGGAAGAATTCTTGCACCTTTTGACAATGGCTTTTGTGTGGTGAATCTTCGCACAAATCATGGAGCTCTTCATATATTGAACCCAGATTGGGATGAAGGTAGGGAAAGATGCAAACAGCCGCAGCCAGCTGTGTACTGAAGAGGCGTTTTCGATCGGAGAAGGCAATCCCTGGATGATGCAAG…
mf105_rep_c7146	TATTTCGCCTTGAGCCCATGGAATGGATGTCCGTTTATTGCAGGAGGCGCTTCTTCTGCAATTGCAACAGCCGCCTTTGCGACTGCCAGATTGCGAGCTCTTAGGACCAAAGGTGTCCTGTCCGCTTTTGGAAGCTCATGCTGCTGTGAGACCGGCTGTGACTGCTCGAGGGGATCTTTGCATGGTTGCAATGCGATCCCTGCCCGCAGATACTTTGTTGCTCCGTGAGGAGCCATTGGCAGCATCTCGATGTGACCCTGAGGACTCTTCTTACAACATGCTGCTGCTTTTGTCAACAACAGCCAAGCATTTCGAGTGCTTGAAGACTGCCTACCTTTGGGCTTATGCCTCGAAGACGTTTGCCCAAAGAAGGTGAGGCTCACGCACTCTTCTTGCAGA…
mf105_c18307	GACCAGACAACATTGGTTGGTATTTACAATGCTGGGCAGCTGAATGGACCAGCGGTGCAGCTGGATGACGCCCAACGTCTGGTCTTTTGTGGCAGCTTTCAGAATGATCTACGTGTTGGACTGGCACAGGTCTTCGATGAGTATGGTGGATGTGTCATGGGAGAAGTAGATGGCTGTGGTGAACATTCGGGAGACAATCTCATGTATGTCTTCCCAGACGGGCTTACCGCTTTAGTCGGCACCTTTCATGATGGTGAGTTTCGGCATGGACGTTACGCTATGCTACAGGAACCGATGGAGGTGAATTCTTCCCTGGAGGCCGTGAGTGCCTTAAAGATGCCAGGGTATGTTTTTTCGGAGGACATTTTCCACCACGGTTCACCGTGACGTCTCCAGCAA…
mf105_s61092	CGGATGGCCTTGATCAGGCCGTAACGAGGATGATCGAAGACGTCATACTTGGCGTTGTTCGGCTTGCGATGATTGGCCTTGTGACCTAGACATGCTGTGAAGGCATCTGCAGGGACAAATTCAGCTGGCACATCTAAGACCGTTTCGGCATCCAGTGTGATGGTGGCATCATTCAAACGCCATTCTCGACCATCCACTTCCTTCGTGAGTACATCGCAAACCATTGTACCAGCTGCACAACTCCCCTGCTTCGAGCTTTCTGCGGGCAAAGAGCCCATCCATATCCTGATGGTACTTTCTCGCACCTCCACCCGTAGATATTCATAGAGATCTTGCACCAAAGGTTGGTCACACAACTTGTCTTGCTGGAGACGTCACGGTGAACCGTGGTGGAAATGT…
mf105_c32774	TGGGTGGCTCGGCGATGCGTCCCGTGCAGCTAGCCGCGCCACAATGACAGGGATCCGATGAAGGGAAGCCATCACCTCGAGATCGCCCATTCGAATAGCTGAAGGTGATCTCTTCCAATGGAAGGATGTCTCTGGTGGCAAAAATCCCCACATGCCAACGTCCTTCCACCAACCAGCGCTGTGCATTACAATTCGGCTCACAGGAGTGGTCAATAAAGCGAGCTGGACCCCCTGCCATTGAAGCATCAATGGCAAACCCTTGAGGTAATGACATAATATAACGCCAGTTCTGGATAGAGGAGATAACGGAAATCTCTCCCAAATATTCTGCCACCAACTGATTTTTGATGAGATGTTTTCTGGCACGCAAACCGAAACCCTTTCCGTGAACCTGTCCAA…
mf105_rep_c7717	CTGGACTCCAATGAACTGTCAGCTGAAGGGTATCGCTGGAGTCAGACGGTGAATCTTCACTATGTGACACCTTTCAACGCGGTGCAGAGTTGCAAAGCATTAAGCAAAAACGAGATGAAGGATGGTTTAAAAGCACCCAGTGCAAGCCTTTCAATGCCGGCCACTCATGAATCGTTGTGTATTGCACCAGCACCACCATGTGGCTATGGTTTATTCGCCATGCATCCACTGAAAAAGGGCCAACGACTCGGAGAATACACAGGCGAAGCACGAAGATATGATCTCTGGTGCGAAGAGATTAAGGCGCGCAAAGTCGCGCTGCGCGGGAAGGAAGATGCTTCACCCTTCATAGTTGAGGAATTGTATGCCGCTTGGGCAGGCATTGGCACCGGTGAAGGC…
mf105_c14056	CTTTCTAGTCATTCTTCATGCTGGCCGTGCTTCGATGAGCTGCATGGACTTGCCATGATACAAGAGGAAAGCAACCACTTGCTCCACTCTTTGCATTTTGGAGCGTTTGCGAAGGCGCCAAAAACACGGACAAAAGATGTSGTGCCGGTGCGTCCCCCCGCAGATGCAAAAGATGAGGCGGAGATCGACTGCGCTTCTTTCTCCATGCCGGAGGTGGTGTGGTGTCCCCACAGTGCACATGCAAGATGTGTGCAATGCGCTGGTCGTAACGTGCCGAAAGTGTCGTTGACTTCATACGCAGAGTATTCTAAGGCCTACTCTGCCATTCCCTATTTTGAGCATCCAAAAGCGGAAGAAGTGGTGAAATTAGCAGTCTCCCGCCGGAGTTTGGCCGCCGGC…
mf105_c13789	TTTCAGGATACTGGGGCCGTGCGGCATACTTCTTAGATTCCAGTATGGTTGATGTGTTGGTCCACAAAGTGTTAAAGCCCAATCCACGGGCAGCCAGCCGTGCTTTAAATGGAGCACTGCTCGGGATCAGCCAACTGAAGCACCGTCTGAATAGGGCCTTGTTGCAACAACCTCGCATGGCAGGCCGACTGTTTCGAGACTACTACGGTTTCGATATCGAGTCAGAGGCAAAGCTTTTAGACCCGAATTTCCAGAGCTTATCCTTTGAAGACACTGTGCGCATGGTCATGGGCAAGGCCCGACAAGTGGTTCGCCACTTGATCGAAGCACGAGCGGATCCTAGCTTTGCTCAAAGCAAGCAGAGCGGCAAAACTCCGCTTCATCACTGTGCTGAACATG…
mf105_rep_c17325	TCATGGGGAGCTTCTGGAGGTCAAACCTTCACTGCTAGGCGAAGATGCGGGGAAAGGGCTTTTTGTATTGCAAGCTGTGTCACCGGGACAAGTGCTCTGCGAATATCGTGGGAAACTCCTAAGTACGGCGGAGGCCATGCGATTAGAAGACAAATCCTATCTTATGCGACTTGGACCTCAGGAATATATTGATGCACGTGAAGAAGTCCAAGTGTTGGCTCGTTTCATCAAAGACTGCCGTAATCCTGCTGTCTACAATGTCGGATTTGAGAAACGTCCGGGTGAAGGCCGTGCCATGGTGGTGGCCCTTCGACCCATTTCTGCTGGTGAGGAACTCTTTGTGGATTATGGCAGATGGTACTGGGCAAGCCTGAGGCCGAAGCAACTTCCTGTAAAAGT…
mf105_rep_c118	GGAGCCTCGGGTTGATGCAGAAGATGAGGAGGCTGAGGGCGAGCAAGCTGATGGAACGCTAGATCCAGACCTCTTGGCAGCTTGTATGAGGAATGACACGGAGGCTGCAAAAAAGCTCATTGAACAGGGCGCGAATCCATGCTGTGAGGATCAACGACAATGGAGTCCTTTGATCTGGGCGGCATCGCATGGAAACGAGGACCTAACAAGGCTTCTCATCAAGCACAATGCAGCCGAGGTGTACAAGTATGATGAAAACACTAAAGTCAGAAAGAAGCATAGCCCTTTGCACTGGGCTGCATTCAAAGGTCACCTTAAGGTCTTGTGGTTGCTGATGGCTCCTCCCCAGAACCTATCGCACCACGAGCGGGATGCCATAGGCAACACCCCATTACATCA…
mf105_rep_c1000	TGTCATACATCCTCCATCACTGGGTGACTGCTGAAAAAGCCATGCTTCACATCCGACGTGTCGATTCGGGACACACCGTGGCATTGTTGGATGCGGCAGAAGTGCAAGAGTTGGACTCTCACAACTTCGTGACTGCCCTGAAGGTGTATTTGCAGCCAATACTTGGCACTCCTCGTTTTCGACAACGCCTTTATGGAGAACAGGGTGAAATCTTTGAGGGCAGCTGGGCACAAATGGGTGGTCCAGCAGAATTGCAAGTGGAGACGCTACCTTGCAGCAATGATTTCCACAAGGACCTCCTATCAGCCGTGAAAAATGGTGATGAAACTCAGGTGATCTACGCCTTGGAACAGTTGATTGATCCAAATGTGGAATGCTTGATGTCGGAACATGACTTCC…
mf105_c14205	GGGCTTCCCACGCGGACGCTATTGGGCGCATGCAGTTCGGTGTCGTCAACAAAGCCGTGGCCGTTTTCGATACGGACTTCTGGTCCTCGGGATGTGACAACGAGCTGATGCTTGCAATCAACCAGCAGAATGCCAACATTGACAGTCGAGGCATGTTTCCTTACTTCATGAACACTAACAAACATTGGGCAGGAACGAACGCTTTGCTCGGCTTCGCAGTGGGAAGATATGCCATCGCCTCGGAGCAGAAGACAGATGCGCAAGTGCAGGCTGACTTCATGTCCAGGATCCGACAGCAGTTTCCGAACGCTCCCAACCCCACCTACTTTATGCGAACGAAGTGGGGATCCGACCCCTTCGCCCACGGAAGCTACACCACTCCTGCAGGGCTCAATGCTA…
mf105_rep_c33	TCACCACGGTTGCAATGTTACAATCCTGGAAGCTTTAAACCGAGTGGGCGGTCGAACTCACACCTTTCCACAAGGCAGTCCAGTTTGCGCAAGTCGAGGAAGGTGCTCATTGGGTGCACGGTGGTATAGACAATGTGCCGGTCTCCTTACTCCTGCGCATGTACAACGTTTCGCAGGTGCGCGTTGGCGGTGACGATGACTACGAGGGAAGCCGACCACGGCTACGTTTGTTCCAACATGCTTCGCCGTTGAGCGCGGCCCAGCGGGATCTGTCCTTTGACCTCTTTGAAACAGCTGTGGCAGCTGCAGAAGCTCGCGCCGAGGGTGGGTGCAGTGCTAATTTGTCAGTCGCCCAAGTCTGGGATGAAGCTTTGGAGAAGGTGAACTACTCCGACGCCA…
mf105_rep_c44698	CAATTGACGAAGGATTGGACTCAGATGAACTGAAGCGAGTGGTGAACAAAGAGCTGACACCATTGGTGGGTCAAGGCAGTATCCTTGATGTTGGAATCACCAAGTGGGTAAGCAACCCTTACATCCGTGGCGCTTGGAGTTATGCTCAAGTCAACTCCTCTGTCAAGGACTTTGATGCGGTAGCTGCAAGTATTGGCCAGGGACGACTCCTCTTTGCAGGCGAAGGCGCTTGCAGACTCCTCTATGGCAACGTGCATGCAGCTGTTGTTAGTGGTGCACGAGCTGCTCGCGATATCCTTGACAAGCAAGCATCTTCGACTTGGCCGCTCTTCAAAAAARRMCTTCGTGGATTTGTGCACTGAAAGCCCCGAAATGCCCAGGCACAAGCGGTGGCAGCGG…
mf105_c12976	TGCCTCCACGACCATGATGAGTTGCAGCTCTCCACACGTGCTGCAAGGCGTTCAGGATGGAATTGGCCACACAGTTGATGAGGGCCTTTGGGATGGCATGTTACGTCTGTGGCAGCGGAAATGGCGATCATCCAATCTCTTCCTCCAGGTGCAGGGGCCGCAGTAGTTGATGAGCCAGAGGATGAGATGGAAGATCGCTTATTGCTGGGTGGTGGTTTTCGTACCTTCATTGATTGCTTGGCAAAAGATTTGTCCATCCATTTGTCAGATCCCGTTAAGGAGGTATTGCAAGATCAGAAATGTGTGCAGATGTCCCTGTCCTCCGGCCAACGTTTTAAAGGCACCTTTGGGATCGTGACTGTGCCCTCTGGGGTCTTGGCTCAATTGCATCCGGACAGT…
mf105_c16287	TCTTATTGAWTGAAGATGGAGATGGAAGGTCATTGGAGAAATCKTKGGGGGCCAATCAAGGTCTAGCCGAAAGATGTCAAAAGAACTGGATGTTCGACTTTCCACTGTCGTTCAAGCAATATCTTGGCATTCCAAACACGTGCATGTGCGCCACACTTCCGGCAGCCTCACCGCGAAATGTGCGGTGATTACGGTGCCGTTGGCCTGTGTGTCAGATATTGCATTTGAACCACCTTTACCCGAGGACAAACAAATGGCAGTGAAGGAGTTAGGAAGAGGTGTTACTACCACTGTGTATTTTAATTTTCGAGAACGTTTTTGGCCAGAACGGATGGCCTTCCTCTTCCACAGTATGTCTTCCCAAGTCTTTTGGCCCGGTAGCAATCCCACGGTCTTGAC…
mf105_s75499	CCAGGGTTTTCTACTAACGCAATGCCACCAGTTTCCAGGTACAAAGATCGTTTTCGCCCGGGTGCTGTACACAAAGAATCGGCTGAAAATCCGGATCCTGCCTAGCGCGTTTGCGTGGCAGGAGGTCCAGGAAGTGATTGCACGCTTCATCATCATCCTCGGGCTGCATCACATCCTTTCCCTTGGCAACTCTTTTTCGGTGTATTCGGCGGGAGCAGCAACCACAGCTTGCGTCCCAGCAAGAG
mf105_rep_c27007	GTGCCGATTGTGTGCTTCTTTGCGAGAAGAAGTCCCAGGAAAGAAACTGGCCCTCATGAAGGAAGAGGGCGCAGTGGATGGGCGATTGGTCATGGATTTGATGAGTCTCTGGATGATGAGGAAAAAGGGAGAAGGAACTTATCCAAGTTCTCTGCAAGGACTTGGAACTCACAGTTCTCGGAAGAAACCACCGACACTGGAGGATCTTCACCCTCTGGATCCTTTGGGCTAAATTCAAAAGAGCCAAAAGTATACCCAGAGCCTGACCAGCCAGATCTTGAGGAGTTTCGAGCCAGCCGAGGTGACTGGCGATTGCCCCGGTCGCACTCAGCACAACCTCCACCCATGTCACGACCGGATGCTCGTGACTGGCAAGTGCCCAACGCGCCGTCTGATTCC…
mf105_rep_c7030	GTAGAGGCCTTGGCTGAAGAGGTTCGAGTGCAACGAGATGCCGTGGGTAGCGATGTTCATCCGCAACTGGGCGTACCTTGGCTGAAGTATGGTTGCGCCCTGCTGCGGGAGATTGAAGCACGTGTGACTGGTGGCAGAGATAGTGGAGGATCTGATGAGATTCTCTTGGCTGATATGGATGCACCCGATGTTTGTGAGAGGTACGAGGAGATCGAGGACGACTTGGAAGTCGCGTGGGAAGCTCTAGAGACAGCCAGGCGGTGCCTCGAGCAACAGGCACCATCATTTCCGCTGGCTCAGTGTCACCTTCGCCTGGCAGATCTTCTCTCTCTTCAGGGCCACAAATCCATGGCTGTTGAAGAGTGCCAAAAAGCAATTCCATACTGCCAAACAGATGAA…
mf105_c33581	GTGGGACGAGCCAGTTCTGGACTATTGTAAAGACATTACCAAGTCCTGGTTGGATGACACGGATTTGGCCAAAGGTTTTAAACTTAGCTTTCACTTTGTGGAAAATCCTTACTTCACCAACACAGAGATTACCAAGGAATACTATGTGAAGGDAGGAGAATCCTTACACTGGAGAGATGACCGCCAAAAGAAATCAAGGCCTCCACCATTGACTGGAAACCAGGGAAGGATGTGACCGTCGAGAAGGTGGACCAAAAAGGTGAAAAGGCGGAGGTGCTAAGAAAGCCAAGCAAAAAGGGCAAGGAGAAGGAGGAACCCCGTGACTCCTTCTTTCGTAGGTTTTTTCCGAAACTTGAAGGAAGGCGGAACCATCCCGGAGGACATCAATTTGGATGAAGC…
mf105_rep_c29781	AGAGTGGTGGCTGAGTTGCACAAGACTCAGGAGTTGGCGCAAACCTTTTGACAAGAAGAATCAACAGCTGACAGCTGAAAATCAAAAGTTACAAGAGAAGTTGCGTACCCGAGAGGATGACCGGCAAGCGCTCCTGCGAGAACTCGTGTTGTCAAGGAAAGAGGTACAAGCTATGAAGCAACAGTTCAGTGGCACTAAGGAAAATGCCGAGCCAGAGGCGAAGTCCTCTACCGAACAAGAAAAACCAAGGAGGAAAAGCTACTCACAGAGACAGATAGATCAAGCGCGGTTACAGCAGACGCACAACAAGCAATATGAGCGAGAGGTTGCACTTCGGGAAGCAGCTCTCAAACTCAAGCGTATGGTGGATGCTGAGCGACGCACGGTGGTTGCCTTGAA…
mf105_s76273	TTTTTTTTTGGTCCTTGAGTTCCACGCACTGCGCCTCTGCCTCTGTCGCTTGGCCTTTGGCCTGAGTCTTGAGAGCTTCCAGTTCCGCCAGGGCCTCTTTGGTTTTTTCTGCTCTATCTCGAGTTGGTCCTGAATCTCCTTCTTTTCCTGCTTCGACTTGCTGGCATCACTCTCCGTCGCCGTCTTGGCTGAGTGTGCTTCGTTCTTGAGAGCTTCCACCTGGGCCACAGCATGTTCTGCACGCTGCTTCTCCGCCAACAGTTGGACCTCGATATCCTTCTTCTCTGACTCCAAGAGGTTTCCTCGGCTGTGAGCCTCGTTCAACTTGGCACACTCTGCCAAGGCCTCTTGTGTTTTTTTCCGTTCAATTTCCAGCTTTGCCTCCAGTCTTTTTTACCN…
mf105_rep_c11077	GGCAGAAACGGKAGGTGGTTTGTCTACAGGCTCATCGGCTCTGGGGCAATCGAGGACAAGATTGTTCAGACTCCAGATCTTTAAGGGAGGCTTGTCCAAGACCTTCATGGAACATGAACAGCAAGTTCGATTCTTCACCCATCAGCAGTTGAAATCACTCTTCGAACCACCGAGCCAGTCTGCTTCCACACAGTCTCTGTTGGCTGAGCAAATCGGGACAGAGGCTTTGGAGCATGAGGATCTGCTCCGAGTGGTGGCGGCGGACGTGGGAAGCACGGATGACCCGCAAGCGCTAGCTTTCTGGCAGAGCTCCGACGTCTTGGGCTTCTCTGATTACCAGCGACTCTTCATGTTCTTGGAGCAAGCTGACTCCGCAGAGCAGGAGGCGGTCGAGCAGGC…
mf105_rep_c3279	GCAACCATGACACCTTGTGGCCACATCTTTTGCCGTGAATGTTGCTATCAGATCATCCAGAAATTCAAGGGTGAATGTCCCATTTGCCGACGTCCCGGCATCACCAAGAAGAGCCTAACAGTGCTGCCTGGTGCCTCGCGCTTCCCTGCACAACTCATGGCAAAGGCTGGGGGTCAAGATCAGCAGTCACACTACAGCACCAAGATGAAAGAATTGATGCAGCTCTTGAAAGTTGATATGGCAGATGGACATCGAGCTGTGGTTTACAGTCAGTTTACCTCTTTCATGGATTTGATTGGCAGTGCCGTAGATACTGAAGGCATTGAACACAAAAGATTTGATGGATCTCTGACCTTAGATCAGCGTGCTGCATGTGTCGCCTGGTTGCAAGAGGAGACG…
mf105_c26374	GAGGCGACCACGGCAGCACTGTTAGGTCGTCTTCTTGGTGAGTGCCGGGACGTCGGCAAATGGGACATTCACCCTTGAATTTCTGGATGATCTGATAGCAACATTCACGGCAAAAGATGTGGCCACTAAGGTGTCATGGTTGCATCCTGTAGGTTGCCATCACAACAAATGGCACAATCATTCAGCTGTCCATTTTTAATCTCATCCCATAGCTGGTTGGCAAAGGTTTCTGAGACTTGATCACCTCCAGTTCCCAACAAATATCGTTTCTCCAGATTTTGCAGATCTTCATCTTTGCTACTTTCTCGGGCAAAAACCATGAAGGGATGGCAAAGTGCCTGCCGCAGTTTCAAGATCAACTGCAAGATGTGGGTGTACTTGGACAAGACTTCCCCAGCG…
mf105_rep_c32455	GTCCCAGTTGGCTGCGATTTTGCATTTCCTTGACCCTCTCACTGGCACAATTGAAGAGACGCTCGTAGAGCACACGATCTGCTGGTTCCAAAGGCACTCGATAAACTTCCACCGACTTTAGAAGGCAACAGCAGCAAAGGCCGTTGTTTTCCATCAGCATCCGTAATCCTTTGATCCTTGGTGCGTCGCAAACACCAGCTCCGAAGTACGACTTGCAAGCGTTCGAAACCCACCACGTCACGATTCTTCAAGGGACGAAGAATGGTACGATTGAACCAATCAAAGTGGTCAAAGGGTTCCAGCTTTAAAAAACGAGCCAAGGCATACAAATCTTCAGCCGAATTTTGGATCGGCGTCCCAGTGAGACACCACTTGCATTCAGCTTCCACCAACTGGAAG…
mf105_rep_c1153	GGACGGGACTTGAATGATCCAGGAAACCTTCATGTCGGCTTTGGAAAGTACAGAGACTTGACTCTTCAACAGCTTGTCAGCCGGGACAAGGAATACTGCAGATGGGTCCTTTCTCAGTCTCCCAGCCATTTCAAGATCAAGAGACTGCAAGAGTATTTGAAGACGATCAACCCTGAGGCCAAGTCGAAGATGCCACCAGAGATGCAAGAGACTGTCCAAGCAGTCGGGTCCGTTGGGCCCATTCCTCCGTGGGTGCAGCAGTTGCTGAACCTCTCAGAAGATTATGAAAGGATCAGCTACCTTGGTGGAAACAGCATTGACAGGCTTGCCAGTGGATGCATTGGCCAAATTGCATAGCTACCAAAAGATTGGTATCGCCTTCGGGATTCAAAGAGCTGG…
mf105_s64258	GAGGCCAAGTCGAAGATGCCACCAGAGATGCAAGAAACTGTCCAAGCAGTCGGGTCCGTTGGGCCCATTCCTCCGTGGGTGCAGCAGTTGCTGAACCTCTCAGAAGATTATGAAAGGATCAGTGGTACCTTGGTGGAAACAGCATTGACAGGCTTGCCAGTGGATGCATTGGCCAAATTGCATAGCTACCAAAAGATTGGTATCGCCTTCGGGATTCAAAGAGCTGGCCGAGTCCTATTGGCAGATGAGATGGGCTTAGGAAAAACGGTCCAAGCTCTTGGAATCGTGGCCTTCTACAGGCGTGAGTGGCCTGTCTTAGTTGTGGTTCCACCAGCCCTTTGGCCTTTTAGTGTGGAAGGCGGAGATCTTCAAGTGGCTCAATGTTCAGGCGGTGCAAGT…
mf105_rep_c4157	GGTCCGGGCACCTGGGGCAAACTCGGTGCCGAAACTCAGGAAGATTGCGTTGACTGCAGAGCTCTACAGCGGAAAGGATTTTCGACTTGTTGCTGACCGTCGTGTACCGTCAGAAGTTGCGAGTGAATTGACGGACTTGGCCCAAAGTACATCTGAGAACGAATGGTGTTGGCCATTATCATCCCATGAAGATGTCATCAAGGATCTGATGTCCAAGGAAGATCTGCGAACAGTTTTAGACATTTACCCACTCCCACGGTGGTTGGTGATGGCAATGCGGAACCCCTGGGTACAAGATGTTGAAATGTCCAAGGAAAACGACTTGGTTCAGGACCGTCCCCAAATCATGGAATTTCAGAAAGAAGGCATCCACTTTGGCTTATCTCACAGTGGTCGCAT…
mf105_c47524	AGGTGTTTCTTTCAGCCAACTCTGACTACGGCAACGACATTGTCCTTCATGAAACCAGCAATTTGTTTCATCTTTAGCGCTGTCCAGCTTCGCCGTGTCCAGGGTGACGCGCTGCCTGCGTTTGGATGGAAGTTGCGTCAATACATTCTTTTTAAGCCTTCGAATCATCACAGTGTGAGTCAGCAGAATATTCAGCTCATGTTTTCGTATGGCACCACGCCACTTGGTCACAGAACGCCCTCCAAAGACACATTTTCCTCTTCACAATATCGCGTGAAGTATCCTTGAGCAGAAGTCATCATTGGCAAAAGAGCTTGGAGTTGGGTATAAAGCTCCTTGGCATTGTTCACTGCCGGAGTGCCACTAATCAACACACATCGTGTCGCTGCTTTGCACAGC…
mf105_c38573	ATTGGATCATCGAGGTGAAAAAGTGGTTGCCACATATGGCTTSTGAAGTGGAGAAGCTGACTTCGAACGTCTTGAAAGACAAGAAGAAGCAGCYTGTGAAGAACTGGGTGGAGAAGATGATCTTTTGTGACCTCCTACGATCAACTCTGGAGGCATCCTGCTTTGGGAAGAAGAGCTGATGGTAGTCCTTATGAGGTGGTGATTCTGGATGAAGCTCATAAGATAAAGGATCCAGCGAGCCAACGTACCAAGGCCATCTTGCCAGTGTGTCGTGCCGCCAAACGTTGTATCCTCTTGAGTGGCACACCCGTGTTGAAYTGTGCCTGTGAAACGTGGACCTTGATGTCAGCGTTGGACTTAGGGATGCCTAGCTACGAAGACTTCTGTGAGCGTTACTGCG
mf105_c9125	GTCACCACATGTGGGACCCGGCGGTTTGCCATTCGTGAGCAGGAACTTCATCAATATTTCTTCAAAACCATTGGTCTTCGTCGCAGCAAATGTGATGTGTTGGGAACAGCTGGTCCCACGGGAACGGTTTTGCCACCCAAGAGACGGCAACCCATTGTTTTGCTGCTTTCGTCACGAAAATTACGACAACCATCACGACGAGAGTCACTAGAGTTGAAACAGATGAAGCAGATGGAAGGCAAATGTTTTGCAAAGAGATGTCGAATTGATGAGGATGAACGACGGTCACAGATGAAAGTCCTTTCTCAGATGGTGATGCAGAGGAAAAAGCGATGTTGTGCAGACTATGTCCGTGAGATTCTCAGCAATGGCAGTGGCAAACTTCTATTGTATGCATAC…
mf105_rep_c31810	GTTGGACAGGCTACAGAGGCAGTACTGGAGTTGTTGAAGCATGTACCTCGAGTGTTGTTGCTCTCTGGCACTCCATCCCGCTCCAACTACTTAGATATTTTCACACAAGCGAATTTGTTGCACCCTGGATTCTTGGGAGACTCTTTTCACACTTTTGCTCGTGATTATGATGAACCTCTTTTGTCCTTTTCGGGACATCTCCTTCCAGGACGTTGTCGTCGTTCATGGCAGCTGGCTCTGTTGCTCCGGGATGCCATCATGGTTCGACGGAAGAAGAGCGAAGTTTTGGAAGATCTGCCGCCCAAGCATCGACGTCTCATCCGTTTGGCACTTGCCGCTAAAGTCTCCAGGGGTTTGTCGGAGGATGAGGCAAAAGCACTCACTGACTTTGAACGCTGT…
