# Supplementary material for: Symbiodinium Transcriptomes: Genome Insights into the Dinoflagellate Symbionts of Reef-Building Corals
Source: PLoS One. 2012 Apr 18;7(4):e35269. doi: 10.1371/journal.pone.0035269 (PMC3329448; doi:10.1371/journal.pone.0035269)
Supplement: Table S4 — Distribution of contigs and singlets among KEGG categories and subcategories. (XLS) [file pone.0035269.s005.xls]

## Sheet: Sheet1
%	CassKB8	Mf1.05
Cellular Processes	12.1	11.3
Cell Growth and Death	36.1	37.5
Transport and Catabolism	32.1	32.4
Cell Communication	25.8	23.9
Cell Motility	6	6.2
Environmental Information Processing	7.3	5.7
Signal Transduction	87.9	88.1
Membrane Transport	8.9	9.8
Signaling Molecules and Interaction	3.2	2.1
Genetic Information Processing	11.8	14.1
Translation	35.9	37.3
Folding, Sorting and Degradation	34.7	34.6
Transcription	12.3	15.4
Replication and Repair	17.1	12.7
Human Diseases	15.7	14
Infectious Diseases	38	38.3
Cancers	28.1	25.8
Neurodegenerative Diseases	16.6	20.5
Cardiovascular Diseases	11.3	10.8
Immune System Diseases	3.6	3.1
Metabolic Diseases	2.4	1.5
Metabolism	31.8	37.3
Carbohydrate Metabolism	24.9	22.6
Energy Metabolism	18.1	18.1
Amino Acid Metabolism	15.1	16.6
Lipid Metabolism	9.5	9.4
Nucleotide Metabolism	7.4	7.1
Xenobiotics Biodegradation and Metabolism	5.9	5.7
Metabolism of Cofactors and Vitamins	5.5	5.6
Glycan Biosynthesis and Metabolism	3.8	4.9
Metabolism of Other Amino Acids	4.9	4.5
Biosynthesis of Other Secondary Metabolites	2.7	2.8
Metabolism of Terpenoids and Polyketides	2.4	2.7
Organismal Systems	21.3	17.7
Endocrine System	22.2	21.9
Immune System	16.8	18.6
Nervous System	13.3	13.3
Digestive System	14.5	12.5
Sensory System	10.3	11.1
Environmental Adaptation	8.3	8.2
Circulatory System	5	5.5
Excretory System	5.5	5.1
Development	4.2	3.8
