# Supplementary material for: Symbiodinium Transcriptomes: Genome Insights into the Dinoflagellate Symbionts of Reef-Building Corals
Source: PLoS One. 2012 Apr 18;7(4):e35269. doi: 10.1371/journal.pone.0035269 (PMC3329448; doi:10.1371/journal.pone.0035269)
Supplement: Table S6 — Number of transcription factor domains found in Symbiodinium and other eukaryotes. (XLS) [file pone.0035269.s007.xls]

## Sheet: Sheet1
	No. of genes with transcription factor domain	Total no. of genes	% genes with transcription factor domain
CassKB8	156	57676	0.270476
Mf1.05b	87	56198	0.150843
all dino ESTs	272	92308	0.294666
Plasmodium falciparum	38	5491	0.692042
Plasmodium vivax	37	5435	0.680773
Paramecium tetraurelia	327	39521	0.827408
Thalassiosira pseudonana	186	11674	1.59328
Arabidopsis thaliana	1218	27416	4.44266
Drosophila melanogaster	601	13781	4.36108
Human	1602	21494	7.45324
