# Supplementary material for: Symbiodinium Transcriptomes: Genome Insights into the Dinoflagellate Symbionts of Reef-Building Corals
Source: PLoS One. 2012 Apr 18;7(4):e35269. doi: 10.1371/journal.pone.0035269 (PMC3329448; doi:10.1371/journal.pone.0035269)
Supplement: Table S7 — Transcription factor domain counts in Symbiodinium CassKB8 and Mf1.05b, all dinoflagellate ESTs, Plasmodium falciparum and P. vivax, Paramecium tetraurelia, Thalassiosira pseudonana, Arabidopsis thaliana, Drosophila melanogaster and human. (XLS) [file pone.0035269.s008.xls]

## Sheet: Sheet1
	CassKB8	Mf1.05b	all dino ESTs	Plasmodium falciparum	Plasmodium vivax	Paramecium tetraurelia	Thalassiosira pseudonana	Arabidopsis thaliana	Drosophila melanogaster	Human
'Cold-shock' DNA-binding domain	114	52	196	1	0	16	5	4	4	8
'Paired box' domain	0	0	0	0	0	0	0	0	10	9
A20-like zinc finger	1	0	2	1	1	0	2	10	2	6
Adenovirus IVa2 protein	0	0	0	0	0	0	0	0	2	0
Adhesin biosynthesis transcription regulatory protein	0	0	0	0	0	0	0	0	0	0
AF-4 proto-oncoprotein	0	0	0	0	0	0	0	0	1	4
Alpha trans-inducing protein (Alpha-TIF)	0	0	0	0	0	0	0	0	0	0
AP2 domain	7	10	10	25	26	0	9	145	0	0
APSES domain	0	0	0	0	0	0	0	0	0	0
AraC-type transcriptional regulator N-terminus	0	0	0	0	0	0	0	0	0	0
Arc-like DNA binding domain	0	0	1	0	0	0	0	0	0	0
Arginine repressor, DNA binding domain	0	0	0	0	0	0	0	0	0	0
B3 DNA binding domain	0	0	0	0	0	0	0	105	0	0
Bacterial regulatory helix-turn-helix protein, lysR family	1	0	0	0	0	0	0	0	0	0
Bacterial regulatory helix-turn-helix proteins, AraC family	0	0	0	0	0	0	0	0	0	0
Bacterial regulatory protein, arsR family	0	0	1	0	0	1	0	0	0	0
Bacterial regulatory protein, Fis family	0	0	0	0	0	0	0	0	0	0
Bacterial regulatory proteins, crp family	0	0	0	0	0	0	0	0	0	0
Bacterial regulatory proteins, gntR family	0	0	0	0	0	0	0	0	0	0
Bacterial regulatory proteins, lacI family	0	0	0	0	0	0	0	0	1	0
Bacterial regulatory proteins, luxR family	0	0	0	0	0	0	1	0	0	0
Baculoviridae late expression factor 5	0	0	0	0	0	0	0	0	0	0
Baculovirus 33KDa late protein (PP31)	0	0	0	0	0	0	0	0	0	0
Baculovirus immediate-early protein (IE-0)	0	0	0	0	0	0	0	0	3	1
Basic region leucine zipper	0	1	0	0	0	45	12	71	17	48
BED zinc finger	0	0	0	0	0	0	1	9	13	27
BESS motif	0	0	0	0	0	0	0	0	20	0
bZIP Maf transcription factor	0	0	0	0	0	0	0	0	3	8
bZIP transcription factor	0	1	0	0	0	51	17	73	17	47
C5HC2 zinc finger	0	0	0	1	0	4	1	7	1	5
CCAAT-binding transcription factor (CBF-B/NF-YA) subunit B	0	0	0	1	1	2	0	10	1	1
CCR4-Not complex component, Not1	1	0	1	2	2	2	1	1	1	1
CG-1 domain	1	0	0	0	0	1	0	6	1	2
Churchill protein	0	0	0	0	0	0	0	0	0	2
CodY GAF-like domain	0	0	0	0	0	0	0	0	0	0
CodY helix-turn-helix domain	0	0	0	0	0	0	0	0	0	0
ComK protein	0	0	0	0	0	0	0	0	0	0
Competence protein CoiA-like family	0	0	0	0	0	0	0	0	0	0
Copper fist DNA binding domain	0	0	0	0	0	0	0	0	0	0
CP2 transcription factor	0	0	0	0	0	0	0	0	2	6
CUT domain	0	0	0	0	0	0	0	0	2	8
DDT domain	0	0	0	0	0	3	2	8	2	4
DeoR-like helix-turn-helix domain	0	0	0	0	0	0	0	0	0	0
DM DNA binding domain	0	0	0	0	0	0	0	0	4	7
DNA binding protein S1FA	0	0	0	0	0	0	0	3	0	0
Dof domain, zinc finger	0	0	0	0	0	0	0	36	0	0
E2F/DP family winged-helix DNA-binding domain	0	0	0	0	0	22	3	8	3	11
Early E1A protein	0	0	0	0	0	0	0	0	0	0
Ethylene insensitive 3	0	0	0	0	0	0	0	6	0	1
Ets-domain	0	0	0	0	0	0	0	0	8	28
Ferric uptake regulator family	0	0	0	0	0	0	0	0	0	0
Fez1	2	0	0	0	0	0	0	0	1	4
Firmicute transcriptional repressor of class III stress genes (CtsR)	0	0	0	0	0	0	0	0	0	0
Flagellar transcriptional activator (FlhC)	0	0	0	0	0	0	0	0	0	0
Flagellar transcriptional activator (FlhD)	0	0	0	0	0	0	0	0	0	0
Fork head domain	0	0	0	0	0	0	0	0	18	48
GATA zinc finger	0	0	0	0	0	0	0	30	6	28
GCM motif protein	0	0	0	0	0	0	0	0	2	2
GCN5-like protein 1 (GCN5L1)	0	0	0	0	0	0	0	1	1	3
GcrA cell cycle regulator	0	0	0	0	0	0	0	0	0	0
GRF zinc finger	8	4	4	0	0	0	1	8	1	7
Haemolysin expression modulating protein	0	0	0	0	0	0	0	0	0	0
Helix-loop-helix DNA-binding domain	0	0	0	0	0	0	4	136	53	106
Helix-turn-helix	1	1	15	2	1	1	2	3	1	1
Helix-turn-helix domain, rpiR family	0	0	0	0	0	0	0	0	0	0
helix-turn-helix, Psq domain	0	0	0	0	0	1	0	0	8	2
Herpesvirus ICP4-like protein N-terminal region	0	0	0	0	0	0	0	0	0	0
Herpesvirus transcriptional regulator family	0	0	0	0	0	0	0	0	0	0
Homeobox domain	0	0	0	0	0	14	9	92	101	249
Homeobox prospero-like protein (PROX1)	0	0	0	0	0	0	0	0	1	2
HSF-type DNA-binding	0	0	0	0	0	82	101	24	1	9
HTH DNA binding domain	0	0	0	0	0	0	0	0	0	0
HTH domain	0	0	1	0	0	0	0	0	0	0
HxlR-like helix-turn-helix	0	0	0	0	0	0	0	0	0	0
Interferon regulatory factor transcription factor	0	0	0	0	0	0	0	0	0	9
Invasion gene expression up-regulator, SirB	0	0	0	0	0	0	0	0	0	0
Iron dependent repressor, N-terminal DNA binding domain	0	0	1	0	0	0	0	0	0	0
KilA-N domain	0	0	0	0	0	0	0	0	0	0
Lactococcus bacteriophage putative transcription regulator	0	0	0	0	0	0	0	0	0	0
lef-2	0	0	0	0	0	0	0	0	0	0
LexA DNA binding domain	0	0	0	0	0	0	0	0	0	0
LSD1 zinc finger	0	0	1	0	0	0	0	5	0	0
LytTr DNA-binding domain	0	0	0	0	0	1	0	0	0	0
M protein trans-acting positive regulator (MGA) HTH domain	0	0	2	0	0	0	0	0	0	0
M protein trans-acting positive regulator (MGA) PRD domain	0	0	0	0	0	0	0	0	0	0
MarR family	0	0	2	0	0	0	0	0	0	0
Mating-type protein MAT alpha 1	0	0	0	0	0	0	0	0	0	0
MerR family regulatory protein	0	0	0	0	0	0	0	0	0	0
Met Apo-repressor, MetJ	0	0	0	0	0	0	0	0	0	0
Mga helix-turn-helix domain	0	0	1	0	0	1	0	0	0	0
MIZ zinc finger	7	6	4	1	1	31	1	3	2	7
Myc amino-terminal region	0	0	0	0	0	0	0	0	0	3
Myogenic Basic domain	0	0	0	0	0	0	0	0	1	4
NDT80 / PhoG like DNA-binding family	0	0	0	0	0	0	0	0	1	2
NF-X1 type zinc finger	1	0	0	0	0	0	0	1	2	2
No apical meristem (NAM) protein	0	0	0	0	0	0	0	113	0	0
Omega Transcriptional Repressor	0	0	0	0	0	0	0	0	0	0
P53 DNA-binding domain	0	0	0	0	0	0	0	0	1	3
Penicillinase repressor	0	0	0	0	0	0	0	0	0	2
PerC transcriptional activator	0	0	0	0	0	0	0	0	0	0
Phage transcriptional activator, Ogr/Delta	0	0	0	0	0	0	0	0	0	0
PHB/PHA accumulation regulator DNA-binding domain	0	0	0	0	0	0	0	0	0	0
Phi-29-like late genes activator (early protein GP4)	0	0	0	0	0	0	0	0	0	0
Pou domain - N-terminal to homeobox domain	0	0	0	0	0	0	0	0	5	21
Poxvirus early transcription factor (VETF), large subunit	0	0	0	0	0	0	0	0	0	0
Poxvirus intermediate transcription factor	0	0	0	0	0	0	0	0	0	0
Poxvirus Late Transcription Factor VLTF3 like	0	0	0	0	0	0	0	0	0	0
PspC domain	0	0	0	0	0	0	0	0	0	0
Putative FMN-binding domain	0	0	0	0	0	0	0	0	0	0
Regulator of RNA polymerase sigma(70) subunit, Rsd/AlgQ	0	0	0	0	0	0	0	0	0	0
Rel homology domain (RHD)	0	0	0	0	0	0	0	0	4	10
RFX DNA-binding domain	0	0	0	0	0	0	0	0	2	9
ROS/MUCR transcriptional regulator protein	0	0	0	0	0	0	0	0	0	0
Runt domain	0	0	0	0	0	0	0	0	4	3
Rv0623-like transcription factor	0	0	0	0	0	0	0	0	0	0
SAND domain	0	0	0	0	0	0	0	0	1	8
SART-1 family	2	3	3	1	1	2	1	2	1	1
SBP domain	0	0	0	0	0	0	0	17	0	0
SGT1 protein	0	1	2	0	0	0	1	1	1	1
SpoVT / AbrB like domain	0	0	0	0	0	0	0	2	0	0
SRF-type transcription factor (DNA-binding and dimerisation domain)	0	0	0	0	0	5	0	108	2	6
STAT protein, DNA binding domain	0	0	0	0	0	0	0	0	1	7
Sugar fermentation stimulation protein	0	1	1	0	0	0	1	0	0	0
Sugar-specific transcriptional regulator TrmB	0	0	1	0	0	1	0	0	1	3
T-box	0	0	0	0	0	0	0	0	8	17
TAZ zinc finger	0	0	0	0	0	0	7	10	1	2
TCP family transcription factor	0	0	0	0	0	0	0	24	0	0
TEA/ATTS domain family	0	0	0	0	0	0	0	0	1	4
Transcription factor AP-2	0	0	0	0	0	0	0	0	1	5
Transcription factor WhiB	0	0	0	0	0	0	0	0	0	0
Transcriptional activator RinB	0	0	0	0	0	0	0	0	0	0
Transcriptional regulator	0	0	0	0	0	0	0	1	0	0
Transcriptional regulator Crl	0	0	0	0	0	0	0	0	0	0
Transcriptional regulator PadR-like family	0	0	0	0	0	0	0	0	0	0
Transcriptional regulatory protein, C terminal	0	0	3	0	0	0	0	0	0	0
Trp repressor protein	0	0	1	0	0	0	0	0	0	0
Tub family	7	3	11	1	1	24	2	11	2	5
UAF complex subunit Rrn10	0	0	0	0	0	0	0	0	0	0
Viral DNA-binding protein, all alpha domain	0	0	0	0	0	0	0	0	0	0
VITF-3 subunit protein	0	0	0	0	0	0	0	0	0	0
WRKY DNA -binding domain	0	0	0	0	0	0	0	72	0	0
YABBY protein	0	0	2	0	0	0	0	6	0	1
YL1 nuclear protein	1	1	0	1	1	1	1	1	1	2
ZIM motif	0	0	0	0	0	0	0	18	0	0
Zinc finger, C2H2 type	2	3	6	1	2	16	1	27	223	713
Zinc finger, C2HC type	0	0	0	0	0	0	0	0	2	6
Zinc finger, C4 type (two domains)	0	0	0	0	0	0	0	0	21	51
